# Supplementary material for: Molecular evolution and diversity of the norovirus RNA-dependent RNA polymerase
Source: Sci Rep. 2026 Feb 14;16:9042. doi: 10.1038/s41598-026-40248-5 (PMC12992607; doi:10.1038/s41598-026-40248-5)
Supplement: Supplementary file 1 — Supplementary Material 1 [file 41598_2026_40248_MOESM1_ESM.xlsx]

## Sheet: GI
GI
RdRP type	rate	95% HPD interval	95% HPD interval
P1	0.0012078	5.1632e-11	0.0024953
P3	0.0011895	0.00059292	0.0018372
P4	0.00021902	6.4264e-05	0.00061068
P13	0.00073936	0.00030375	0.0012532
average	0.00083892
GII
RdRP type	rate	95% HPD interval	95% HPD interval
P3	0.0030918	1.5907e-10	0.0055874
P12	0.00080734	0.00032889	0.0013496
P15	0.00056313	0.00022816	0.00095881
P16	0.0017612	0.0013928	0.0021753
P17	0.00179595	0.000695	0.0030277
P21	0.0012067	0.00082931	0.0016397
P31	0.0023482	0.0016765	0.0030782
average	0.00165347
