# Supplementary material for: Molecular evolution and diversity of the norovirus RNA-dependent RNA polymerase
Source: Sci Rep. 2026 Feb 14;16:9042. doi: 10.1038/s41598-026-40248-5 (PMC12992607; doi:10.1038/s41598-026-40248-5)
Supplement: Supplementary file 2 — Supplementary Material 2 [file 41598_2026_40248_MOESM2_ESM.xlsx]

## Sheet: Supplementary_Table1
Supplementary Table 1. Genbank accessions and metadata for Norovirus GII RdRP sequences used in this study.
Accession	Isolate_or_Strain	Country	Isolation_Source	Host	Collection_Date	RdRP_Type	Genotype
OP712197	GII/Hu/RU/2022/GII.3[P12]/Nizhny_Novgorod219	Russia: Nizhny_Novgorod	feces	Homo sapiens	27-Jan-2022	P12	GII
OP901693	GII/Hu/RU/2022/GII.3[P12]/Nizhny_Novgorod589	Russia: Nizhny_Novgorod	feces	Homo sapiens	04-Mar-2022	P12	GII
MW661265	BMH19-100	Canada: British Columbia	feces	Homo sapiens	2019	P12	GII
MW661255	BMH16-077	Canada: Ottawa	feces	Homo sapiens	2016-04-18	P12	GII
MN199033	CAU140599	South Korea	feces	Homo sapiens	01-May-2014	P12	GII
MT755733	Hu/US/2019/GII.3[P12]/CA-RGDS-1098	USA: California	no data	Homo sapiens	Nov-2019	P12	GII
OL913975	Hu/US/2012/GII.3[P12]/Houston7410	USA	stool	Homo sapiens	06-Aug-2012	P12	GII
MW661276	BMH19-120	Canada: British Columbia	feces	Homo sapiens	2019	P12	GII
MK073886	Hu/USA/2016/GII.P12-GII.3/AnnArbor-0027	USA: MI, Washtenaw County, Ann Arbor	stool	Homo sapiens	16-Feb-2016	P12	GII
MT409884	236-1	USA	stool	Homo sapiens	04-Dec-2015	P12	GII
OM884056	43587	Spain	stool	Homo sapiens	01-Oct-2021	P12	GII
MT409885	236-2	USA	stool	Homo sapiens	04-Dec-2015	P12	GII
MT158854	25-GII.P12-GII.3	China	Anal swab	Homo sapiens	25-Nov-2018	P12	GII
MT409886	236-3	USA	stool	Homo sapiens	03-Dec-2015	P12	GII
OP205572	RIVM-NOV-2018-0440_R04-03	Netherlands	Human feces	Homo sapiens	2018-11-03	P12	GII
MW305701	CMH-145-05	Thailand	feces	Homo sapiens	25-Dec-2005	P12	GII
MT678693	SZ10009	China	stool	Homo sapiens	09-Jan-2010	P12	GII
MT678694	SZ10025	China	stool	Homo sapiens	11-Mar-2010	P12	GII
MT678695	SZ10052	China	stool	Homo sapiens	17-Jun-2010	P12	GII
MT678696	SZ10257	China	stool	Homo sapiens	08-Oct-2010	P12	GII
MT678697	SZ10269	China	stool	Homo sapiens	12-Nov-2010	P12	GII
MT678698	SZ10278	China	stool	Homo sapiens	21-Nov-2010	P12	GII
MT678699	SZ10305	China	stool	Homo sapiens	10-Dec-2010	P12	GII
MT678700	SZ11034	China	stool	Homo sapiens	10-Feb-2011	P12	GII
MT678701	SZ11061	China	stool	Homo sapiens	05-Mar-2011	P12	GII
MT678702	SZ11062	China	stool	Homo sapiens	13-Apr-2011	P12	GII
MT678703	SZ11085	China	stool	Homo sapiens	22-May-2011	P12	GII
MT678704	SZ11217	China	stool	Homo sapiens	03-Sep-2011	P12	GII
MT678705	SZ11343	China	stool	Homo sapiens	20-Dec-2011	P12	GII
MT678706	SZ11368	China	stool	Homo sapiens	25-Dec-2011	P12	GII
MT678707	SZ12048	China	stool	Homo sapiens	23-Feb-2012	P12	GII
MT678708	SZ12134	China	stool	Homo sapiens	08-Jun-2012	P12	GII
MT678709	SZ12138	China	stool	Homo sapiens	15-Jun-2012	P12	GII
MT678710	SZ12159	China	stool	Homo sapiens	02-Jul-2012	P12	GII
MT678711	SZ12185	China	stool	Homo sapiens	15-Aug-2012	P12	GII
MT678712	SZ12192	China	stool	Homo sapiens	23-Aug-2012	P12	GII
MT678713	SZ12205	China	stool	Homo sapiens	01-Sep-2012	P12	GII
MT678714	SZ12227	China	stool	Homo sapiens	12-Oct-2012	P12	GII
MT678715	SZ13003	China	stool	Homo sapiens	06-Jan-2013	P12	GII
MT678716	SZ13027	China	stool	Homo sapiens	03-Feb-2013	P12	GII
MT678717	SZ13047	China	stool	Homo sapiens	05-Mar-2013	P12	GII
MT678718	SZ13237	China	stool	Homo sapiens	15-Oct-2013	P12	GII
MT678719	SZ13268	China	stool	Homo sapiens	07-Nov-2013	P12	GII
MT678720	SZ13281	China	stool	Homo sapiens	13-Nov-2013	P12	GII
MT678721	SZ13378	China	stool	Homo sapiens	26-Dec-2013	P12	GII
MT678722	SZ14216	China	stool	Homo sapiens	18-Sep-2014	P12	GII
MT678723	SZ14312	China	stool	Homo sapiens	22-Dec-2014	P12	GII
MT678724	SZ15103	China	stool	Homo sapiens	05-May-2015	P12	GII
MT678725	SZ15139	China	stool	Homo sapiens	16-Jun-2015	P12	GII
MT678726	SZ15151	China	stool	Homo sapiens	01-Jul-2015	P12	GII
MT678727	SZ15254	China	stool	Homo sapiens	29-Oct-2015	P12	GII
MT678728	SZ15279	China	stool	Homo sapiens	04-Nov-2015	P12	GII
MT678729	SZ15313	China	stool	Homo sapiens	09-Dec-2015	P12	GII
MT678730	SZ15316	China	stool	Homo sapiens	12-Dec-2015	P12	GII
MT678731	SZ15318	China	stool	Homo sapiens	15-Dec-2015	P12	GII
MT678732	SZ16006	China	stool	Homo sapiens	08-Jan-2016	P12	GII
MT678733	SZ16066	China	stool	Homo sapiens	19-Mar-2016	P12	GII
MT678734	SZ16334	China	stool	Homo sapiens	26-Dec-2016	P12	GII
MT678735	SZ17002	China	stool	Homo sapiens	02-Jan-2017	P12	GII
MT678736	SZ17013	China	stool	Homo sapiens	13-Jan-2017	P12	GII
MT678737	SZ17048	China	stool	Homo sapiens	26-Feb-2017	P12	GII
MT678738	SZ17052	China	stool	Homo sapiens	03-Mar-2017	P12	GII
MT678739	SZ17075	China	stool	Homo sapiens	30-Mar-2017	P12	GII
MT678740	SZ17251	China	stool	Homo sapiens	29-Oct-2017	P12	GII
MT678741	SZ17278	China	stool	Homo sapiens	18-Nov-2017	P12	GII
MT678742	SZ18013	China	stool	Homo sapiens	10-Jan-2018	P12	GII
MT678743	SZ18045	China	stool	Homo sapiens	23-Feb-2018	P12	GII
MT678744	SZ18060	China	stool	Homo sapiens	09-Mar-2018	P12	GII
MT678745	SZ18069	China	stool	Homo sapiens	25-Mar-2018	P12	GII
MT678746	SZ18122	China	stool	Homo sapiens	27-May-2018	P12	GII
MT678747	SZ18132	China	stool	Homo sapiens	22-Jun-2018	P12	GII
MT678748	SZ19021	China	stool	Homo sapiens	18-Jan-2019	P12	GII
MT678749	SZ19025	China	stool	Homo sapiens	03-Feb-2019	P12	GII
MT678750	SZ19030	China	stool	Homo sapiens	15-Feb-2019	P12	GII
MT678751	SZ19036	China	stool	Homo sapiens	03-Mar-2019	P12	GII
MT678752	SZ19047	China	stool	Homo sapiens	01-Apr-2019	P12	GII
KJ196290	Sapporo/HK299	Japan	no data	Homo sapiens	2007	P15	GII
NC_044045	Sapporo/HK299	Japan	no data	Homo sapiens	2007	P15	GII
MN227770	Hu/US/2017/GII.P15-GIX.1/Pulaski0185	USA	stool	Homo sapiens	14-Dec-2017	P15	GII
MN227772	Hu/US/2017/GII.P15-GIX.1/Barry0457	USA	vomitus	Homo sapiens	14-Dec-2017	P15	GII
OR050582	JS230201/CHN/2023	China	feces	Homo sapiens	24-Feb-2023	P15	GII
OR050583	JS230202/CHN/2023	China	feces	Homo sapiens	24-Feb-2023	P15	GII
OR050584	JS230203/CHN/2023	China	feces	Homo sapiens	24-Feb-2023	P15	GII
OR050585	JS230204/CHN/2023	China	feces	Homo sapiens	24-Feb-2023	P15	GII
OR050586	JS230205/CHN/2023	China	feces	Homo sapiens	24-Feb-2023	P15	GII
MN473468	xinghuang/GII.P15/China/2018	China	stool	Homo sapiens	14-May-2018	P15	GII
MW228040	17027	China	feces	Homo sapiens	18-May-2017	P15	GII
MN227771	Hu/US/2017/GII.P15-GIX.1/Bradford0309	USA	stool	Homo sapiens	27-Dec-2017	P15	GII
MN227773	Hu/US/2017/GII.P15-GIX.1/Barry0458	USA	vomitus	Homo sapiens	15-Dec-2017	P15	GII
MN227777	Hu/US/2017/GII.P15-GIX.1/Shenandoah0111	USA	stool	Homo sapiens	09-May-2018	P15	GII
MN227775	Hu/US/2017/GII.P15-GIX.1/Nassau0108	USA	stool	Homo sapiens	18-May-2018	P15	GII
MN462922	YIYANG/HUNAN/CHINA/GII.P15-GIX.1/2018	China	annal swab	Homo sapiens	13-Mar-2018	P15	GII
OL685293	Hu/US/2021/GIX.1[GII.P15]/CA-RGDS-1136	USA: UT	stool	Homo sapiens	Apr-2021	P15	GII
OL685294	Hu/US/2021/GIX.1[GII.P15]/CA-RGDS-1137	USA: UT	stool	Homo sapiens	Apr-2021	P15	GII
OL685295	Hu/US/2021/GIX.1[GII.P15]/CA-RGDS-1138	USA: UT	stool	Homo sapiens	Apr-2021	P15	GII
OL685296	Hu/US/2021/GIX.1[GII.P15]/CA-RGDS-1139	USA: UT	stool	Homo sapiens	Apr-2021	P15	GII
OL685297	Hu/US/2021/GIX.1[GII.P15]/CA-RGDS-1140	USA: UT	stool	Homo sapiens	Apr-2021	P15	GII
OL685298	Hu/US/2021/GIX.1[GII.P15]/CA-RGDS-1141	USA: UT	stool	Homo sapiens	Apr-2021	P15	GII
OL685299	Hu/US/2021/GIX.1[GII.P15]/CA-RGDS-1142	USA: UT	stool	Homo sapiens	Apr-2021	P15	GII
OL685300	Hu/US/2021/GIX.1[GII.P15]/CA-RGDS-1143	USA: UT	stool	Homo sapiens	Apr-2021	P15	GII
OL685301	Hu/US/2021/GIX.1[GII.P15]/CA-RGDS-1144	USA: UT	stool	Homo sapiens	Apr-2021	P15	GII
OL685302	Hu/US/2021/GIX.1[GII.P15]/CA-RGDS-1145	USA: UT	stool	Homo sapiens	Apr-2021	P15	GII
OL685303	Hu/US/2021/GIX.1[GII.P15]/CA-RGDS-1146	USA: UT	stool	Homo sapiens	Apr-2021	P15	GII
OL685304	Hu/US/2021/GIX.1[GII.P15]/CA-RGDS-1147	USA: UT	stool	Homo sapiens	Apr-2021	P15	GII
OK247589	Hu/US/2021/GIX.1[GII.P15]/CA-RGDS-1134	USA: CA	stool	Homo sapiens	Mar-2021	P15	GII
OK247590	Hu/US/2021/GIX.1[GII.P15]/CA-RGDS-1135	USA: CA	stool	Homo sapiens	Mar-2021	P15	GII
MN227776	Hu/US/2017/GII.P15-GIX.1/Providence0110	USA	stool	Homo sapiens	19-Jan-2018	P15	GII
MW261793	DS385	Saudi Arabia	feces	Homo sapiens	1990	P15	GII
MW261794	DS384	Saudi Arabia	feces	Homo sapiens	1990	P15	GII
MW261795	DS383	Saudi Arabia	feces	Homo sapiens	1990	P15	GII
MW261796	DS381	Saudi Arabia	feces	Homo sapiens	1990	P15	GII
MW261797	DS379	Saudi Arabia	feces	Homo sapiens	1990	P15	GII
MW261800	DS335	Saudi Arabia	feces	Homo sapiens	1990	P15	GII
MW261787	DS428	Saudi Arabia	feces	Homo sapiens	1990	P15	GII
MW261788	DS414	Saudi Arabia	feces	Homo sapiens	1990	P15	GII
MW261789	DS413	Saudi Arabia	feces	Homo sapiens	1990	P15	GII
MW261791	DS401	Saudi Arabia	feces	Homo sapiens	1990	P15	GII
MW261792	DS398	Saudi Arabia	feces	Homo sapiens	1990	P15	GII
MW261790	DS402	Saudi Arabia	feces	Homo sapiens	1990	P15	GII
MW261799	DS357	Saudi Arabia	feces	Homo sapiens	1990	P15	GII
MW261798	DS359	Saudi Arabia	feces	Homo sapiens	1990	P15	GII
MN227774	Hu/US/2017/GII.P15-GIX.1/Sevier0098	USA	stool	Homo sapiens	07-Jul-2018	P15	GII
MT010298	SCD1055_2	China: Shanghai	anal swab	Homo sapiens	18-Feb-2018	P15	GII
MT010299	SCD1061_2	China: Shanghai	anal swab	Homo sapiens	18-Feb-2018	P15	GII
MK762723	Hu/BT/2013/GII.P15-GII.15/ETR-NV-199	Bhutan	Stool specimen	Homo sapiens	19-Aug-2013	P15	GII
MW661246	BMH11-021	Canada: Ottawa	feces	Homo sapiens	2011-03-15	P16	GII
MW661264	BMH19-097	Canada: British Columbia	feces	Homo sapiens	2019	P16	GII
MW661278	BMH19-127	Canada: British Columbia	feces	Homo sapiens	2019	P16	GII
MT029316	Hu/US/2018/GII.4 Sydney[P16]/Helena0207	USA	stool	Homo sapiens	29-Oct-2018	P16	GII
MW661282	BMH19-132	Canada: British Columbia	feces	Homo sapiens	2019	P16	GII
MW661277	BMH19-125	Canada: British Columbia	feces	Homo sapiens	2019	P16	GII
MW661260	BMH19-093	Canada: British Columbia	feces	Homo sapiens	2019	P16	GII
OP712198	GII/Hu/RU/2022/GII.4_Sydney[P16]/Nizhny_Novgorod 567	Russia: Nizhny_Novgorod	feces	Homo sapiens	03-Mar-2022	P16	GII
OP901694	GII/Hu/RU/2022/GII.4_Sydney[P16]/Nizhny_Novgorod 789	Russia: Nizhny_Novgorod	feces	Homo sapiens	23-Mar-2022	P16	GII
MW661280	BMH19-129	Canada: British Columbia	feces	Homo sapiens	2019	P16	GII
MW661259	BMH19-092	Canada: British Columbia	feces	Homo sapiens	2019	P16	GII
MW661254	BMH16-074	Canada: Ottawa	feces	Homo sapiens	2016-02-17	P16	GII
MT344180	782-2	USA	stool	Homo sapiens	17-Dec-2018	P16	GII
MN897755	Hu/US/2018/GII.4 Sydney[P16]/Polk0185	USA	stool	Homo sapiens	06-Nov-2018	P16	GII
MN447470	Hu/US/2008/GII.16[P16]/US0366	USA	stool	Homo sapiens	20-Oct-2008	P16	GII
MT238671	259-2	USA	stool	Homo sapiens	17-Dec-2018	P16	GII
MN447471	Hu/US/2008/GII.16[P16]/US0367	USA	stool	Homo sapiens	20-Oct-2008	P16	GII
MW661283	BMH19-137	Canada: British Columbia	feces	Homo sapiens	2019	P16	GII
MN525276	JH29	Brazil	Human stool	Homo sapiens	14-Sep-2016	P16	GII
MK752938	Hu/US/2017/GII.P16-GII.4 Sydney/Brown0441	USA	stool	Homo sapiens	23-Mar-2017	P16	GII
MK753032	Hu/US/2016/GII.P16-GII.4 Sydney/SanJoaquin0116	USA	stool	Homo sapiens	08-Sep-2016	P16	GII
OL898512	Hu/US/2015/GII.4 Sydney[P16]/Kansas11006	USA	stool	Homo sapiens	04-Feb-2015	P16	GII
MK762635	Hu/US/2017/GII.P16-GII.4 Sydney/LosAngeles0190	USA	stool	Homo sapiens	19-Apr-2017	P16	GII
MT238672	259-3	USA	stool	Homo sapiens	17-Dec-2018	P16	GII
MH218684	NORO_226_06_01_2016	United Kingdom	no data	Homo sapiens	06-Jan-2016	P16	GII
NC_039477	NORO_226_06_01_2016	United Kingdom	no data	Homo sapiens	06-Jan-2016	P16	GII
MT238670	259-1	USA	stool	Homo sapiens	17-Dec-2018	P16	GII
MK762621	Hu/US/2017/GII.P16-GII.4 Sydney/Jackson1608	USA	stool	Homo sapiens	05-Jan-2017	P16	GII
MZ958411	GII/Hu/RU/2017/GII.4_Sydney[P16]/Nizhny_Novgorod 2275	Russia: Nizhny_Novgorod	feces	Homo sapiens	12-Sep-2017	P16	GII
MT032004	Hu/US/2018/GII.4 Sydney[P16]/Buchanan0126	USA	stool	Homo sapiens	18-Jun-2018	P16	GII
MK762638	Hu/US/2017/GII.P16-GII.4 Sydney/Miami0181	USA	stool	Homo sapiens	03-Jan-2017	P16	GII
MN897756	Hu/US/2018/GII.4 Sydney[P16]/Shawano0193	USA	stool	Homo sapiens	11-Dec-2018	P16	GII
MK762746	Hu/US/2016/GII.P16-GII.4 Sydney/Hardin1028	USA	stool	Homo sapiens	24-Feb-2016	P16	GII
MW661256	BMH18-085	Canada: Ottawa	feces	Homo sapiens	2018-01-29	P16	GII
MT031761	Hu/US/2017/GII.4 Sydney[P16]/Brevard0199	USA	stool	Homo sapiens	16-May-2017	P16	GII
MT031821	Hu/US/2019/GII.4 Sydney[P16]/Davidson0138	USA	stool	Homo sapiens	30-Jan-2019	P16	GII
OL898514	Hu/US/2016/GII.4 Sydney[P16]/Kansas0843	USA	stool	Homo sapiens	21-Dec-2016	P16	GII
OL898515	Hu/US/2017/GII.4 Sydney[P16]/Kansas1621	USA	stool	Homo sapiens	13-Mar-2017	P16	GII
OP037976	SH21-429	China: Shanghai	stool	Homo sapiens	26-Jul-2021	P16	GII
OP037977	SH21-484	China: Shanghai	stool	Homo sapiens	17-Sep-2021	P16	GII
OP037978	SH21-529	China: Shanghai	stool	Homo sapiens	08-Oct-2021	P16	GII
OP037979	SH21-574	China: Shanghai	stool	Homo sapiens	25-Oct-2021	P16	GII
OP037980	SH21-599	China: Shanghai	stool	Homo sapiens	01-Nov-2021	P16	GII
OP037981	SH21-632	China: Shanghai	stool	Homo sapiens	13-Nov-2021	P16	GII
OP037982	SH21-698	China: Shanghai	stool	Homo sapiens	04-Dec-2021	P16	GII
OP037983	SH21-720	China: Shanghai	stool	Homo sapiens	20-Dec-2021	P16	GII
OQ940068	SH18-36	China	stool	Homo sapiens	14-Mar-2018	P16	GII
OQ940069	SH20-212	China	stool	Homo sapiens	10-Nov-2020	P16	GII
OQ940070	SH20-247	China	stool	Homo sapiens	06-Dec-2020	P16	GII
OQ940071	SH21-2	China	stool	Homo sapiens	31-Dec-2020	P16	GII
OQ940072	SH21-8	China	stool	Homo sapiens	16-Jan-2021	P16	GII
OQ940073	SH21-23	China	stool	Homo sapiens	08-Feb-2021	P16	GII
OQ940074	SH21-56	China	stool	Homo sapiens	29-Mar-2021	P16	GII
OQ940075	SH21-289	China	stool	Homo sapiens	15-Jun-2021	P16	GII
OQ940076	SH21-367	China	stool	Homo sapiens	01-Jul-2021	P16	GII
OQ940077	SH21-562	China	stool	Homo sapiens	19-Oct-2021	P16	GII
OQ940078	SH21-592	China	stool	Homo sapiens	29-Oct-2021	P16	GII
OQ940079	SH21-611	China	stool	Homo sapiens	28-Nov-2021	P16	GII
OQ940080	SH21-668	China	stool	Homo sapiens	24-Dec-2021	P16	GII
OQ940081	SH21-682	China	stool	Homo sapiens	09-Dec-2021	P16	GII
OQ940082	SH21-703	China	stool	Homo sapiens	13-Dec-2021	P16	GII
MH218685	NORO_227_07_01_2016	United Kingdom	no data	Homo sapiens	07-Jan-2016	P16	GII
MK629457	Hu/US/2016/GII.P16-GII.4/Auglaize0259	USA	stool	Homo sapiens	11-Feb-2016	P16	GII
MK773584	Hu/US/2016/GII.P16-GII.4 Sydney/Olmsted0258	USA	stool	Homo sapiens	30-Oct-2016	P16	GII
MK775032	Hu/US/2018/GII.P16-GII.4 Sydney/Wood0352	USA	stool	Homo sapiens	22-May-2017	P16	GII
MW661249	BMH14-054	Canada: Ottawa	feces	Homo sapiens	2014-01-15	P16	GII
MK762624	Hu/US/2017/GII.P16-GII.4 Sydney/Jackson4273	USA	stool	Homo sapiens	05-Jul-2017	P16	GII
MK762637	Hu/US/2015/GII.P16-GII.4 Sydney/LaPorte0381	USA	stool	Homo sapiens	05-Dec-2015	P16	GII
MK752936	Hu/US/2017/GII.P16-GII.4 Sydney/St.Croix0439	USA	stool	Homo sapiens	17-Feb-2017	P16	GII
MK764013	Hu/US/2016/GII.P16-GII.4 Sydney/Wayne0078	USA	stool	Homo sapiens	11-Jan-2016	P16	GII
MT238668	782-3	USA	stool	Homo sapiens	17-Dec-2018	P16	GII
MK073885	Hu/USA/2016/GII.P16-GII.4 Sydney/Fresno-0182	USA: CA, Fresno County	purified (10%) stool	Homo sapiens	28-Apr-2016	P16	GII
MK754442	Hu/US/2015/GII.P16-GII.4 Sydney/BaltimoreCity0391	USA	stool	Homo sapiens	16-Dec-2015	P16	GII
MK764016	Hu/US/2018/GII.P16-GII.4 Sydney/Bay0244	USA	stool	Homo sapiens	06-Feb-2018	P16	GII
MK073891	Hu/USA/2016/GII.P16-GII.4 Sydney/Gallatin-0038	USA: TN, Gallatin	stool	Homo sapiens	13-Mar-2016	P16	GII
MK762570	Hu/US/2017/GII.P16-GII.4 Sydney/CS1010	USA	stool	Homo sapiens	16-Mar-2017	P16	GII
MK773585	Hu/US/2016/GII.P16-GII.4 Sydney/Olmsted0261	USA	stool	Homo sapiens	20-Nov-2016	P16	GII
MK762566	Hu/US/2016/GII.P16-GII.4 Sydney/CS0275	USA	stool	Homo sapiens	22-Mar-2016	P16	GII
MW661279	BMH19-128	Canada: British Columbia	feces	Homo sapiens	2019	P16	GII
MT738527	Hu/US/2019/GII.2[P16]/CA-RGDS-1097	USA: California	stool	Homo sapiens	Sep-2019	P16	GII
MT367328	526-3	USA	stool	Homo sapiens	19-Jan-2016	P16	GII
OP686903	Hu/US/2020/GII.10[P16]/CA-RGDS-1152	USA: WA	stool	Homo sapiens	Nov-2020	P16	GII
MK762632	Hu/US/2017/GII.P16-GII.4 Sydney/Natrona0468	USA	stool	Homo sapiens	28-Dec-2017	P16	GII
OL943801	Hu/US/2013/GII.3[P16]/Guatemala0082-GII3	Guatemala	stool	Homo sapiens	05-Jun-2013	P16	GII
MK753030	Hu/US/2015/GII.P16-GII.4 Sydney/Marin0375	USA	stool	Homo sapiens	19-Nov-2015	P16	GII
MT316122	080_GII.P16_GII.3_Palmas	Brazil	feces	Homo sapiens	10-Nov-2014	P16	GII
OP689557	Hu/US/2022/GII.2[P16]/CA-RGDS-1162	USA: CA	stool	Homo sapiens	Mar-2022	P16	GII
OP689558	Hu/US/2022/GII.2[P16]/CA-RGDS-1163	USA: CA	stool	Homo sapiens	Mar-2022	P16	GII
MN525275	JH28	Brazil	Human stool	Homo sapiens	29-Sep-2016	P16	GII
MW661269	BMH19-111	Canada: British Columbia	feces	Homo sapiens	2019	P16	GII
MW661270	BMH19-112	Canada: British Columbia	feces	Homo sapiens	2019	P16	GII
OP609644	Hu/US/2021/GII.10[P16]/Genesee0003	USA	stool	Homo sapiens	09-Apr-2021	P16	GII
OP609645	Hu/US/2021/GII.10[P16]/Genesee0004	USA	stool	Homo sapiens	08-Apr-2021	P16	GII
OP609646	Hu/US/2011/GII.10[P16]/Bangladesh5145	Bangladesh	stool	Homo sapiens	22-Sep-2011	P16	GII
MK762568	Hu/US/2016/GII.P16-GII.4 Sydney/CS0651	USA	stool	Homo sapiens	20-Oct-2016	P16	GII
MT238667	782-1	USA	stool	Homo sapiens	17-Dec-2018	P16	GII
OP691294	Hu/US/2022/GII.10[P16]/CA-RGDS-1159	USA: CA	stool	Homo sapiens	May-2022	P16	GII
OP691295	Hu/US/2022/GII.10[P16]/CA-RGDS-1160	USA: CA	stool	Homo sapiens	May-2022	P16	GII
MZ478136	G4_11	Mexico: Morelos,Xoxocotla	stool	Homo sapiens; Stool of a male infant of 11 months old	17-Mar-2016	P16	GII
MG745985	GZ60	China	stool	Homo sapiens	10-Jan-2017	P16	GII
MG745986	GZ72	China	stool	Homo sapiens	10-Jan-2017	P16	GII
MG745987	GZ78	China	stool	Homo sapiens	10-Jan-2017	P16	GII
MG745988	GZ1519	China	stool	Homo sapiens	04-Jan-2017	P16	GII
MG745989	GZ1520	China	stool	Homo sapiens	04-Jan-2017	P16	GII
MG745990	GZ1528	China	stool	Homo sapiens	05-Jan-2017	P16	GII
MG745991	GZ1619	China	stool	Homo sapiens	05-Jan-2017	P16	GII
MG745992	GZ1621	China	stool	Homo sapiens	05-Jan-2017	P16	GII
MG745993	GZ2043	China	stool	Homo sapiens	10-Jan-2017	P16	GII
MG745994	GZ2113	China	stool	Homo sapiens	10-Jan-2017	P16	GII
MG745995	GZ28487	China	stool	Homo sapiens	27-Dec-2016	P16	GII
MG745996	GZ28491	China	stool	Homo sapiens	27-Dec-2016	P16	GII
MG745997	GZ28577	China	stool	Homo sapiens	23-Dec-2016	P16	GII
MG745998	GZ28587	China	stool	Homo sapiens	23-Dec-2016	P16	GII
MG745999	GZ28626	China	stool	Homo sapiens	26-Dec-2016	P16	GII
MG746000	GZ29003	China	stool	Homo sapiens	30-Dec-2016	P16	GII
MG746001	JSNJ12108	China	stool	Homo sapiens	10-Dec-2016	P16	GII
MG746002	JSNJ121057	China	stool	Homo sapiens	09-Dec-2016	P16	GII
MG746003	FJ16235606	China	stool	Homo sapiens	02-Dec-2016	P16	GII
MG746004	FJ16235609	China	stool	Homo sapiens	02-Dec-2016	P16	GII
MG746005	BJSYL53	China	stool	Homo sapiens	24-Feb-2017	P16	GII
MG746006	BJSYL75	China	stool	Homo sapiens	07-Mar-2017	P16	GII
MG746007	CQ006	China	stool	Homo sapiens	05-Jan-2017	P16	GII
MG746008	CQ031	China	stool	Homo sapiens	30-Nov-2016	P16	GII
MG746009	CQ035	China	stool	Homo sapiens	21-Dec-2016	P16	GII
MG746010	BJHDG3	China	stool	Homo sapiens	04-Dec-2016	P16	GII
MG746011	GX170034-1	China	stool	Homo sapiens	04-Jan-2017	P16	GII
MG746012	GX170034-4	China	stool	Homo sapiens	04-Jan-2017	P16	GII
MG746013	GZ24140	China	stool	Homo sapiens	15-Nov-2016	P16	GII
MG746014	GZ24890	China	stool	Homo sapiens	21-Nov-2016	P16	GII
MG746015	GZ27188	China	stool	Homo sapiens	12-Dec-2016	P16	GII
MG746016	HNCD2701	China	stool	Homo sapiens	29-Dec-2016	P16	GII
MG746017	HNCD7	China	stool	Homo sapiens	12-Dec-2016	P16	GII
MG746018	JNCH4	China	stool	Homo sapiens	20-May-2017	P16	GII
MG746019	JNCH8	China	stool	Homo sapiens	20-May-2017	P16	GII
MG746020	JN-II8	China	stool	Homo sapiens	20-May-2017	P16	GII
MG746021	JSWXJINYQ	China	stool	Homo sapiens	24-Feb-2017	P16	GII
MG746022	JSYZ25	China	stool	Homo sapiens	11-Jan-2017	P16	GII
MG746023	JSYZ35	China	stool	Homo sapiens	11-Jan-2017	P16	GII
MG746024	HNLD01	China	stool	Homo sapiens	06-Apr-2017	P16	GII
MG746025	LNDL00401	China	stool	Homo sapiens	15-Apr-2017	P16	GII
MG746026	LNLY502	China	stool	Homo sapiens	13-Jun-2017	P16	GII
MG746027	CQ1	China	stool	Homo sapiens	01-Dec-2016	P16	GII
MG746028	CQ5	China	stool	Homo sapiens	05-Dec-2016	P16	GII
MG746029	SC1	China	stool	Homo sapiens	16-Dec-2016	P16	GII
MG746030	SHDJN30	China	stool	Homo sapiens	21-Feb-2017	P16	GII
MG746031	LNSY3	China	stool	Homo sapiens	05-Mar-2017	P16	GII
MG746032	SZ45	China	stool	Homo sapiens	13-Feb-2017	P16	GII
MG746033	SZ123	China	stool	Homo sapiens	09-Oct-2016	P16	GII
MG746034	SZ127	China	stool	Homo sapiens	26-Feb-2017	P16	GII
MG746035	SZ136	China	stool	Homo sapiens	10-Oct-2016	P16	GII
MG746036	SZ190	China	stool	Homo sapiens	25-Nov-2016	P16	GII
MG746037	SZ205	China	stool	Homo sapiens	30-Nov-2016	P16	GII
MG746038	SZ325	China	stool	Homo sapiens	29-Dec-2016	P16	GII
MG746039	HNXT01	China	stool	Homo sapiens	10-Apr-2017	P16	GII
MG746040	BJHD1608Y123	China	stool	Homo sapiens	05-Dec-2016	P16	GII
MG746041	BJFT359	China	stool	Homo sapiens	14-Apr-2017	P16	GII
MG746042	BJFT385	China	stool	Homo sapiens	17-Apr-2017	P16	GII
MG746043	BJFT463	China	stool	Homo sapiens	28-Apr-2017	P16	GII
MG746044	BJFT640	China	stool	Homo sapiens	26-May-2017	P16	GII
MG746045	BJFT694	China	stool	Homo sapiens	08-Jun-2017	P16	GII
MH321825	Hu/CHN/2017/GII.P16-GII.2/ZhouShan55	China	feces	Homo sapiens	30-Dec-2017	P16	GII
NC_039476	BJSMQ	China	stool	no data	12-Dec-2016	P16	GII
MK752935	Hu/US/2018/GII.P16-GII.2/Polk0461	USA	stool	Homo sapiens	21-Feb-2018	P16	GII
MK753015	Hu/US/2016/GII.P2-GII.2/Lane0946	USA	stool	Homo sapiens	08-May-2016	P16	GII
MK764021	Hu/US/2017/GII.P16-GII.4 Sydney/Loudoun0411	USA	stool	Homo sapiens	20-Jul-2017	P16	GII
MK614124	SZ2017184	China	no data	Homo sapiens	Mar-2017	P16	GII
MK614125	SZ2017203	China	no data	Homo sapiens	Mar-2017	P16	GII
MK614126	SZ2017211	China	no data	Homo sapiens	Mar-2017	P16	GII
MK614127	SZ2017223	China	no data	Homo sapiens	Apr-2017	P16	GII
MK614128	SZ2017252	China	no data	Homo sapiens	Sep-2017	P16	GII
MK614129	SZ2017278	China	no data	Homo sapiens	Nov-2017	P16	GII
MK614130	SZ2018028	China	no data	Homo sapiens	Feb-2018	P16	GII
MK614131	SZ2018039	China	no data	Homo sapiens	Mar-2018	P16	GII
MK614132	SZ2018046	China	no data	Homo sapiens	Mar-2018	P16	GII
MK614133	SZ2018068	China	no data	Homo sapiens	Mar-2018	P16	GII
MK614134	SZ2018069	China	no data	Homo sapiens	Mar-2018	P16	GII
MK614135	SZ2018097	China	no data	Homo sapiens	Mar-2018	P16	GII
MK614136	SZ2018122	China	no data	Homo sapiens	Apr-2018	P16	GII
MK614137	SZ2018139	China	no data	Homo sapiens	May-2018	P16	GII
OL898507	Hu/US/2017/GII.2[P16]/Kansas0832	USA	stool	Homo sapiens	06-Feb-2017	P16	GII
MH218591	NORO_121_30_11_2014	United Kingdom	no data	Homo sapiens	30-Nov-2014	P16	GII
MK762629	Hu/US/2017/GII.P16-GII.4 Sydney/Lee0113	USA	stool	Homo sapiens	24-Oct-2017	P16	GII
MK752942	Hu/US/2016/GII.P16-GII.4 Sydney/Marathon0626	USA	stool	Homo sapiens	06-Mar-2016	P16	GII
MK753007	Hu/US/2016/GII.P2-GII.2/Washington0526	USA	stool	Homo sapiens	08-Jun-2016	P16	GII
MK764022	Hu/US/2018/GII.P16-GII.2/Hanover0423	USA	stool	Homo sapiens	06-Feb-2018	P16	GII
MW661273	BMH19-117	Canada: British Columbia	feces	Homo sapiens	2019	P16	GII
MH041321	M1708Y217	China	feces	Homo sapiens	Mar-2017	P16	GII
MH041322	M1714Y100	China	feces	Homo sapiens	May-2017	P16	GII
MK762636	Hu/US/2017/GII.P16-GII.4 Sydney/LosAngeles0196	USA	stool	Homo sapiens	12-Oct-2017	P16	GII
MN394542	34	China: Changsha	anal swab	Homo sapiens	01-Apr-2019	P16	GII
MK753035	Hu/US/2016/GII.P16-GII.2/Washington0353	USA	stool	Homo sapiens	31-Aug-2016	P16	GII
MN493873	Hu/US/2017/GII.P16-GII.2/CA-RGDS-1075	USA: CA	stool	Homo sapiens	Feb-2017	P16	GII
MZ478141	G19_10	Mexico: Morelos,Xoxocotla	stool	Homo sapiens; Stool of a female infant of 10 months old	28-Feb-2017	P16	GII
MK762564	Hu/US/2016/GII.P16-GII.4 Sydney/CS0195	USA	stool	Homo sapiens	03-Mar-2016	P16	GII
MK764040	Hu/US/2016/GII.P2-GII.2/Cambria0299	USA	stool	Homo sapiens	24-Feb-2016	P16	GII
MK764042	Hu/US/2016/GII.P16-GII.2/Nassau0300	USA	stool	Homo sapiens	18-Nov-2016	P16	GII
MW661272	BMH19-115	Canada: British Columbia	feces	Homo sapiens	2019	P16	GII
MZ291626	Hu/US/2011/GII.2[P16]/CA-RGDS-1130	USA	stool	Homo sapiens	03-Jan-2011	P16	GII
MK773587	Hu/US/2017/GII.P16-GII.2/Hennepin0273	USA	stool	Homo sapiens	22-Dec-2017	P16	GII
OP690427	Hu/US/2021/GII.12[P16]/CA-RGDS-1154	USA: CA	stool	Homo sapiens	Apr-2021	P16	GII
MW661268	BMH19-110	Canada: British Columbia	feces	Homo sapiens	2019	P16	GII
MK752937	Hu/US/2017/GII.P16-GII.4 Sydney/CerroGordo0434	USA	stool	Homo sapiens	30-Jan-2017	P16	GII
MW305548	55HBO	Paraguay	feces	Homo sapiens	15-Apr-2016	P16	GII
MW305632	Arg14249	Argentina	feces	Homo sapiens	2015	P16	GII
MW305633	Arg14493	Argentina	feces	Homo sapiens	2016	P16	GII
MW305634	Arg14617	Argentina	feces	Homo sapiens	2016	P16	GII
MK764015	Hu/US/2017/GII.P16-GII.4 Sydney/Ingham0228	USA	stool	Homo sapiens	27-Mar-2017	P16	GII
MW305699	CMH-104-05	Thailand	feces	Homo sapiens	12-Aug-2005	P16	GII
MK753016	Hu/US/2017/GII.P16-GII.2/Linn0365	USA	stool	Homo sapiens	20-Apr-2017	P16	GII
MW305637	Arg14741	Argentina	feces	Homo sapiens	2016	P16	GII
MW305639	Arg14774	Argentina	feces	Homo sapiens	2016	P16	GII
MZ478140	G11_6	Mexico: Morelos,Xoxocotla	stool	Homo sapiens; Stool of a female infant of 6 months old	13-Apr-2016	P16	GII
MW305558	249HBO	Paraguay	feces	Homo sapiens	19-Aug-2016	P16	GII
MW305560	278HBO	Paraguay	feces	Homo sapiens	12-Sep-2016	P16	GII
MW305647	Arg15983	Argentina	feces	Homo sapiens	2017	P16	GII
MW305708	CMH-N033-18	Thailand	feces	Homo sapiens	08-Feb-2018	P16	GII
MW305723	CMH-N010-18	Thailand	feces	Homo sapiens	18-Jan-2018	P16	GII
MK762633	Hu/US/2017/GII.P16-GII.2/NewYork0199	USA	stool	Homo sapiens	29-Oct-2017	P16	GII
MW305566	899SR	Paraguay	feces	Homo sapiens	2005	P16	GII
MW305636	Arg14735	Argentina	feces	Homo sapiens	2016	P16	GII
MW661271	BMH19-113	Canada: British Columbia	feces	Homo sapiens	2019	P16	GII
MN782359	11617	USA	stool	Homo sapiens	06-Nov-2017	P16	GII
MW661261	BMH19-094	Canada: British Columbia	feces	Homo sapiens	2019	P16	GII
MT537633	259-2	USA	stool	Homo sapiens	17-Dec-2018	P16	GII
MT537634	259-3	USA	stool	Homo sapiens	17-Dec-2018	P16	GII
MK754445	Hu/US/2017/GII.P16-GII.12/Somerset0204	USA	stool	Homo sapiens	11-Dec-2017	P16	GII
MK756034	Hu/US/2016/GII.P16-GII.4 Sydney/Alameda0766	USA	stool	Homo sapiens	18-Mar-2016	P16	GII
MW661258	BMH19-090	Canada: British Columbia	feces	Homo sapiens	2019	P16	GII
OP205580	RIVM-NOV-2018-0511_R04-12	Netherlands	Human feces	Homo sapiens	2018-12-10	P16	GII
OP205582	RIVM-NOV-2018-0537_R04-14	Netherlands	Human feces	Homo sapiens	2018-12-21	P16	GII
MK764039	Hu/US/2016/GII.P2-GII.2/Cambria0298	USA	stool	Homo sapiens	24-Feb-2016	P16	GII
MT537941	259-2	USA	stool	Homo sapiens	17-Dec-2018	P16	GII
MK752934	Hu/US/2018/GII.P16-GII.4 Sydney/Grant0015	USA	stool	Homo sapiens	04-Jan-2018	P16	GII
MK756035	Hu/US/2016/GII.P16-GII.4 Sydney/Alameda0787	USA	stool	Homo sapiens	02-May-2016	P16	GII
MW305536	ONVHH0778	Peru	feces	Homo sapiens	17-Sep-2013	P16	GII
MW661266	BMH19-108	Canada: British Columbia	feces	Homo sapiens	2019	P16	GII
MK752941	Hu/US/2017/GII.P16-GII.2/BlackHawk0455	USA	stool	Homo sapiens	09-Nov-2017	P16	GII
MK752943	Hu/US/2016/GII.P16-GII.4 Sydney/LaCrosse0643	USA	stool	Homo sapiens	07-Jul-2016	P16	GII
OP205566	RIVM-NOV-2018-0506_R03-21	Netherlands	Human feces	Homo sapiens	2018-12-07	P16	GII
MT537605	259-1	USA	stool	Homo sapiens	17-Dec-2018	P16	GII
OP205552	RIVM-NOV-2018-0367_R03-07	Netherlands	Human feces	Homo sapiens	2018-09-18	P16	GII
OP205568	RIVM-NOV-2018-0514_R03-23	Netherlands	Human feces	Homo sapiens	2018-12-10	P16	GII
MK756036	Hu/US/2016/GII.P16-GII.4 Sydney/Alameda0788	USA	stool	Homo sapiens	11-May-2016	P16	GII
MT362916	813-3	USA	stool	Homo sapiens	11-Apr-2018	P16	GII
MK073888	Hu/USA/2016/GII.P16-GII.4 Sydney/Roscommon-0105	USA: MI, Roscommon County, Roscommon	stool	Homo sapiens	10-Apr-2016	P16	GII
MK773586	Hu/US/2017/GII.P16-GII.4 Sydney/Ramsey0269	USA	stool	Homo sapiens	19-Sep-2017	P16	GII
MT720841	Hu/US/2015/GII.13[P16]/CA-RGDS-1088	USA: California	stool	Homo sapiens	Dec-2015	P16	GII
MK753012	Hu/US/2016/GII.P2-GII.2/Douglas0940	USA	stool	Homo sapiens	09-Mar-2016	P16	GII
MK756033	Hu/US/2016/GII.P16-GII.4 Sydney/Alameda0771	USA	stool	Homo sapiens	21-Apr-2016	P16	GII
MK762639	Hu/US/2017/GII.P16-GII.4 Sydney/Porter0184	USA	stool	Homo sapiens	28-Feb-2017	P16	GII
OP205584	RIVM-NOV-2018-0479_R04-18	Netherlands	Human feces	Homo sapiens	2018-11-29	P16	GII
MK762627	Hu/US/2017/GII.P16-GII.12/Douglas0168	USA	stool	Homo sapiens	26-Sep-2017	P16	GII
MK775029	Hu/US/2016/GII.P2-GII.2/Richland0514	USA	stool	Homo sapiens	27-Jan-2016	P16	GII
MZ478139	G9_4.5	Mexico: Morelos,Xoxocotla	stool	Homo sapiens; Stool of a female infant of 4.5 months old	13-Apr-2016	P16	GII
OP205551	RIVM-NOV-2018-0361_R03-06	Netherlands	Human feces	Homo sapiens	2018-09-18	P16	GII
MK754447	Hu/US/2018/GII.P16-GII.12/Baltimore0213	USA	stool	Homo sapiens	18-Jan-2018	P16	GII
MK756038	Hu/US/2016/GII.P16-GII.4 Sydney/Alameda0791	USA	stool	Homo sapiens	01-Jun-2016	P16	GII
MK762567	Hu/US/2016/GII.P16-GII.4 Sydney/CS0276	USA	stool	Homo sapiens	23-Mar-2016	P16	GII
MT238666	526-1	USA	stool	Homo sapiens	08-Jan-2016	P16	GII
MT362915	813-2	USA	stool	Homo sapiens	11-Apr-2018	P16	GII
OL826940	2020070	China: Changsha	Anal swab	Homo sapiens	14-Oct-2020	P16	GII
OL826941	2020095	China: Changsha	Anal swab	Homo sapiens	03-Nov-2020	P16	GII
OL826942	2020122	China: Changsha	Anal swab	Homo sapiens	13-Nov-2020	P16	GII
OL826943	2020277	China: Changsha	Anal swab	Homo sapiens	30-Dec-2020	P16	GII
MK073894	Hu/USA/2016/GII.P16-GII.4 Sydney/Nashville-0085	USA: TN, Nashville	stool	Homo sapiens	25-May-2016	P16	GII
MK762626	Hu/US/2014/GII.P16-GII.2/KenaiPeninsula0430	USA	stool	Homo sapiens	25-May-2014	P16	GII
MK752939	Hu/US/2017/GII.P16-GII.2/Pierce0448	USA	stool	Homo sapiens	23-Aug-2017	P16	GII
MW305642	Arg15441	Argentina	feces	Homo sapiens	2017	P16	GII
MW305643	Arg15468	Argentina	feces	Homo sapiens	2017	P16	GII
MW305649	Arg16075	Argentina	feces	Homo sapiens	2018	P16	GII
MW305715	CMH-S238-16	Thailand	feces	Homo sapiens	20-Dec-2016	P16	GII
MW305716	CMH-S251-16	Thailand	feces	Homo sapiens	30-Dec-2016	P16	GII
MW305717	CMH-ST001-17	Thailand	feces	Homo sapiens	11-Jan-2017	P16	GII
MW305720	CMH-ST007-17	Thailand	feces	Homo sapiens	05-Feb-2017	P16	GII
OP205574	RIVM-NOV-2018-0343_R04-05	Netherlands	Human feces	Homo sapiens	2018-08-30	P16	GII
MK762569	Hu/US/2017/GII.P16-GII.4 Sydney/CS1009	USA	stool	Homo sapiens	16-Mar-2017	P16	GII
MW305644	Arg15733	Argentina	feces	Homo sapiens	2017	P16	GII
MW305645	Arg15734	Argentina	feces	Homo sapiens	2017	P16	GII
MW305646	Arg15735	Argentina	feces	Homo sapiens	2017	P16	GII
MK590974	V17T03764_Noro_GII_P16_GII_2	USA: CA	stool	Homo sapiens	Jun-2017	P16	GII
MW305553	170HBO	Paraguay	feces	Homo sapiens	30-Jul-2016	P16	GII
MW305557	211HBO	Paraguay	feces	Homo sapiens	04-Aug-2016	P16	GII
OP205549	RIVM-NOV-2018-0317_R03-04	Netherlands	Human feces	Homo sapiens	2018-07-28	P16	GII
OP205564	RIVM-NOV-2018-0473_R03-18	Netherlands	Human feces	Homo sapiens	2018-11-29	P16	GII
MK753034	Hu/US/2017/GII.P16-GII.1/SaltLake0124	USA	stool	Homo sapiens	18-Jun-2017	P16	GII
MZ268408	Hu/US/2013/GII.13[P16]/CA-RGDS-1121	USA	stool	Homo sapiens	26-Apr-2013	P16	GII
MT158862	xbfx1917	China	Anal swab	Homo sapiens	23-May-2019	P16	GII
MZ265003	Hu/US/2011/GII.3[P16]/CA-RGDS-1113	USA	stool	Homo sapiens	01-Jan-2011	P16	GII
OP205553	RIVM-NOV-2018-0376_R03-08	Netherlands	Human feces	Homo sapiens	2018-09-28	P16	GII
MK762625	Hu/US/2017/GII.P16-GII.2/Jackson6754	USA	stool	Homo sapiens	01-Nov-2017	P16	GII
OP205555	RIVM-NOV-2018-0382_R03-10	Netherlands	Human feces	Homo sapiens	2018-10-05	P16	GII
OP205558	RIVM-NOV-2018-0407_R03-13	Netherlands	Human feces	Homo sapiens	2018-10-22	P16	GII
OP205559	RIVM-NOV-2018-0444_R03-14	Netherlands	Human feces	Homo sapiens	2018-11-10	P16	GII
OP205560	RIVM-NOV-2018-0445_R03-15	Netherlands	Human feces	Homo sapiens	2018-11-13	P16	GII
OP205561	RIVM-NOV-2018-0454_R03-16_major	Netherlands	Human feces	Homo sapiens	2018-11-20	P16	GII
OP205563	RIVM-NOV-2018-0461_R03-17	Netherlands	Human feces	Homo sapiens	2018-11-23	P16	GII
OP205565	RIVM-NOV-2018-0482_R03-20	Netherlands	Human feces	Homo sapiens	2018-12-03	P16	GII
MK762631	Hu/US/2017/GII.P16-GII.2/Pinellas0160	USA	stool	Homo sapiens	21-Feb-2017	P16	GII
MT362914	813-1	USA	stool	Homo sapiens	11-Apr-2018	P16	GII
MK754446	Hu/US/2018/GII.P16-GII.4 Sydney/Washington0207	USA	stool	Homo sapiens	10-Jan-2018	P16	GII
MT158851	8-GII.P16-GII.2	China	Anal swab	Homo sapiens	15-Mar-2019	P16	GII
MT158852	14-GII.P16-GII.2	China	Anal swab	Homo sapiens	04-Mar-2019	P16	GII
MT158853	21-GII.P16-GII.2	China	Anal swab	Homo sapiens	08-Jan-2019	P16	GII
MT158855	35-GII.P16-GII.2	China	Anal swab	Homo sapiens	08-Nov-2018	P16	GII
MT158856	43-GII.P16-GII.2	China	Anal swab	Homo sapiens	31-Oct-2018	P16	GII
MT158857	48-GII.P16-GII.2	China	Anal swab	Homo sapiens	19-Oct-2018	P16	GII
OP205541	RIVM-NOV-2017-0180_R02-19	Netherlands	Human feces	Homo sapiens	2017-02-16	P16	GII
MK752945	Hu/US/2015/GII.P2-GII.2/Dane0589	USA	stool	Homo sapiens	29-Apr-2015	P16	GII
OP205542	RIVM-NOV-2018-0049_R02-21	Netherlands	Human feces	Homo sapiens	2018-01-11	P16	GII
OP205545	RIVM-NOV-2018-0306_R02-24	Netherlands	Human feces	Homo sapiens	2018-07-03	P16	GII
MK753033	Hu/US/2016/GII.P16-GII.1/Maricopa0357	USA	stool	Homo sapiens	11-Nov-2016	P16	GII
OK012403	GII/Hu/RU/2017/GII.2P16/Nizhny_Novgorod2004	Russia: Nizhny_Novgorod	feces	Homo sapiens	23-Aug-2017	P16	GII
MK762563	Hu/US/2016/GII.P16-GII.4 Sydney/CS0194	USA	stool	Homo sapiens	03-Mar-2016	P16	GII
MK762628	Hu/US/2018/GII.P2-GII.2/Ada0178	USA	stool	Homo sapiens	06-Mar-2018	P16	GII
MK764017	Hu/US/2017/GII.P16-GII.2/Osceola0226	USA	stool	Homo sapiens	10-Feb-2017	P16	GII
OP205571	RIVM-NOV-2018-0495_R04-02	Netherlands	Human feces	Homo sapiens	2018-12-07	P16	GII
MK753018	Hu/US/2017/GII.P16-GII.4 Sydney/Clackamas0373	USA	stool	Homo sapiens	29-Jul-2017	P16	GII
MK753036	Hu/US/2017/GII.P16-GII.12/SanDiego0142	USA	stool	Homo sapiens	02-Dec-2017	P16	GII
MK764041	Hu/US/2018/GII.P16-GII.12/Cambria0311	USA	stool	Homo sapiens	17-Jan-2018	P16	GII
MK773583	Hu/US/2016/GII.P16-GII.2/Mecklenburg0363	USA	stool	Homo sapiens	01-Dec-2016	P16	GII
MK752940	Hu/US/2017/GII.P16-GII.2/LaCrosse0445	USA	stool	Homo sapiens	12-Apr-2017	P16	GII
MK775030	Hu/US/2017/GII.P16-GII.2/Lake0345	USA	stool	Homo sapiens	20-Aug-2017	P16	GII
MK764020	Hu/US/2014/GII.P16-GII.3/Pittsylvania0388	USA	stool	Homo sapiens	05-Mar-2014	P16	GII
OP205573	RIVM-NOV-2019-0027_R04-04	Netherlands	Human feces	Homo sapiens	2019-01-03	P16	GII
MK754444	Hu/US/2017/GII.P16-GII.4 Sydney/Baltimore0201	USA	stool	Homo sapiens	30-Nov-2017	P16	GII
MK753017	Hu/US/2017/GII.P16-GII.4 Sydney/Lane0371	USA	stool	Homo sapiens	27-Jun-2017	P16	GII
MW661267	BMH19-109	Canada: British Columbia	feces	Homo sapiens	2019	P16	GII
MK073890	Hu/USA/2016/GII.P16-GII.4 Sydney/Gallatin-0036	USA: TN, Gallatin	stool	Homo sapiens	13-Mar-2016	P16	GII
MK340748	no data	USA: CA,San Francisco	Hu/US/2017/GII.P16-GII.2/San Francisco-RGDS-1007	Homo sapiens	24-Feb-2017	P16	GII
OP205557	RIVM-NOV-2018-0405_R03-12	Netherlands	Human feces	Homo sapiens	2018-10-19	P16	GII
OP205570	RIVM-NOV-2018-0352_R04-01	Netherlands	Human feces	Homo sapiens	2018-09-11	P16	GII
OP205556	RIVM-NOV-2018-0395_R03-11	Netherlands	Human feces	Homo sapiens	2018-10-11	P16	GII
MK590973	V17T03094_Noro_GII_P16_GII_2	USA: CA	stool	Homo sapiens	May-2017	P16	GII
OP205544	RIVM-NOV-2018-0327_R02-23	Netherlands	Human feces	Homo sapiens	2018-08-01	P16	GII
MW661263	BMH19-096	Canada: British Columbia	feces	Homo sapiens	2019	P16	GII
MK616558	CA-RGDS-1017	USA: CA	stool	Homo sapiens	Jan-2018	P16	GII
MK616561	CA-RGDS-1020	USA: CA	stool	Homo sapiens	Aug-2018	P16	GII
MT344179	526-2	USA	stool	Homo sapiens	17-Dec-2015	P16	GII
MN394544	36	China: Changsha	anal swab	Homo sapiens	01-Apr-2019	P16	GII
MK753009	Hu/US/2013/GII.P16-GII.13/Polk0892	USA	stool	Homo sapiens	10-Dec-2013	P16	GII
MK762640	Hu/US/2014/GII.P16-GII.3/Sumner0467	USA	stool	Homo sapiens	14-May-2014	P16	GII
OP205543	RIVM-NOV-2018-0059_R02-22	Netherlands	Human feces	Homo sapiens	2018-01-12	P16	GII
OP205550	RIVM-NOV-2018-0335_R03-05	Netherlands	Human feces	Homo sapiens	2018-08-22	P16	GII
MK752946	Hu/US/2015/GII.P16-GII.13/Brown0733	USA	stool	Homo sapiens	16-Dec-2015	P16	GII
MK753010	Hu/US/2014/GII.P16-GII.13/Marion0901	USA	stool	Homo sapiens	07-Jan-2014	P16	GII
MK754443	Hu/US/2014/GII.P16-GII.13/Washington0967	USA	stool	Homo sapiens	25-Apr-2014	P16	GII
MK753008	Hu/US/2013/GII.P16-GII.13/Multnomah0890	USA	stool	Homo sapiens	04-Dec-2013	P16	GII
MK762745	Hu/US/2018/GII.P16-GII.13/Texas0842	USA	stool	Homo sapiens	23-Oct-2015	P16	GII
MK762560	Hu/PR/2014/GII.P16-GII.13/Bayamon0178	Puerto Rico	stool	Homo sapiens	24-Mar-2014	P16	GII
MT526278	846-3	USA	stool	Homo sapiens	15-Apr-2014	P16	GII
MZ268407	Hu/US/2013/GII.13[P16]/CA-RGDS-1120	USA	stool	Homo sapiens	26-Apr-2013	P16	GII
MK752947	Hu/US/2014/GII.P16-GII.13/Winnebago0598	USA	stool	Homo sapiens	17-Feb-2014	P16	GII
MK764014	Hu/US/2015/GII.P16-GII.13/Allegan0877	USA	stool	Homo sapiens	10-Dec-2015	P16	GII
MK753013	Hu/US/2016/GII.P2-GII.2/Clackamas0943	USA	stool	Homo sapiens	04-Apr-2016	P16	GII
MK616560	CA-RGDS-1019	USA: CA	stool	Homo sapiens	Aug-2018	P16	GII
MK752944	Hu/US/2015/GII.P2-GII.2/Ozaukee0713	USA	stool	Homo sapiens	05-Nov-2015	P16	GII
MT233270	188_GII.P16_GII.2_Ananas	Brazil	feces	Homo sapiens	03-Sep-2014	P16	GII
MN996297	SCD1055_1	China: Shanghai	asal swab	Homo sapiens	18-Feb-2018	P16	GII
OP205567	RIVM-NOV-2018-0507_R03-22	Netherlands	Human feces	Homo sapiens	2018-12-07	P16	GII
MN996299	SCD1062_2	China: Shanghai	asal swab	Homo sapiens	18-Feb-2018	P16	GII
MK616559	CA-RGDS-1018	USA: CA	stool	Homo sapiens	Jan-2018	P16	GII
MW305678	11470	Japan	feces	Homo sapiens	25-Feb-2013	P16	GII
MW305714	CMH-S155-12	Thailand	feces	Homo sapiens	01-Dec-2012	P16	GII
OL336389	21051018	China	stool specimen	Homo sapiens	May-2021	P16	GII
OP205554	RIVM-NOV-2018-0381_R03-09	Netherlands	Human feces	Homo sapiens	2018-10-03	P16	GII
MK762565	Hu/US/2016/GII.P16-GII.13/CS0004	USA	stool	Homo sapiens	08-Jan-2016	P16	GII
MK648237	13	Canada	stool	Homo sapiens	Jan-2017	P16	GII
MK648238	15	Canada	stool	Homo sapiens	Jan-2017	P16	GII
MK648239	27	Canada	stool	Homo sapiens	Jan-2017	P16	GII
MK648240	29	Canada	stool	Homo sapiens	Jan-2017	P16	GII
MK762634	Hu/US/2017/GII.P16-GII.2/Chittenden0425	USA	stool	Homo sapiens	30-Nov-2017	P16	GII
OK012404	GII/Hu/RU/2017/GII.2P16/Nizhny_Novgorod2079	Russia: Nizhny_Novgorod	feces	Homo sapiens	04-Sep-2017	P16	GII
OL336387	20153072	China	stool specimen	Homo sapiens	Oct-2020	P16	GII
MK753020	Hu/US/2014/GII.P16-GII.13/HoodRiver0913	USA	stool	Homo sapiens	25-May-2014	P16	GII
OL336388	21161049	China	stool specimen	Homo sapiens	May-2021	P16	GII
OL336385	21063054	China	stool specimen	Homo sapiens	May-2021	P16	GII
MK752933	Hu/US/2018/GII.P16-GII.4 Sydney/Grant0016	USA	stool	Homo sapiens	04-Jan-2018	P16	GII
MK764018	Hu/US/2016/GII.P16-GII.4 Sydney/Stafford0184	USA	stool	Homo sapiens	11-Jan-2016	P16	GII
MK773571	Hu/US/2018/GII.P16-GII.2/CS0003	USA	stool	Homo sapiens	08-Jan-2018	P16	GII
OL336386	1915Y216	China	stool specimen	Homo sapiens	Dec-2019	P16	GII
MK764043	Hu/US/2016/GII.P16-GII.2/Nassau0301	USA	stool	Homo sapiens	18-Nov-2016	P16	GII
MK355712	HU/GII.P16_GII.12/AlbertaEI464/CA/2018	Canada:Alberta	stool	Homo sapiens	Oct-2018	P16	GII
MK355713	HU/GII.P16_GII.12/AlbertaEI482/CA/2018	Canada:Alberta	stool	Homo sapiens	Nov-2018	P16	GII
MK756037	Hu/US/2016/GII.P16-GII.4 Sydney/Alameda0792	USA	stool	Homo sapiens	16-Jun-2016	P16	GII
MK775031	Hu/US/2017/GII.P16-GII.13/Butler0349	USA	stool	Homo sapiens	02-Feb-2018	P16	GII
MK753021	Hu/US/2018/GII.P16-GII.2/Oregon0431	USA	stool	Homo sapiens	08-Jan-2017	P16	GII
MK762559	Hu/PR/2014/GII.P16-GII.13/Bayamon0177	Puerto Rico	stool	Homo sapiens	24-Mar-2014	P16	GII
MK773581	Hu/US/2016/GII.P16-GII.2/Mecklenburg0360	USA	stool	Homo sapiens	01-Oct-2016	P16	GII
MH702267	Hu/BT/2013/GII.P16-GII.3/ETR-NV-133	Bhutan	stool specimen	Homo sapiens	21-Nov-2013	P16	GII
MK762641	Hu/US/2016/GII.P16-GII.2/Davidson0488	USA	stool	Homo sapiens	27-Dec-2016	P16	GII
OL336384	20051046	China	stool specimen	Homo sapiens	Oct-2020	P16	GII
MK752949	Hu/US/2013/GII.P16-GII.2/Rock0558	USA	stool	Homo sapiens	14-Dec-2013	P16	GII
MK773580	Hu/US/2016/GII.P16-GII.2/Mecklenburg0359	USA	stool	Homo sapiens	02-Oct-2016	P16	GII
MK590972	V17T03029_Noro_GII_P16_GII_2	USA: CA	stool	Homo sapiens	May-2017	P16	GII
MK762562	Hu/US/2016/GII.P16-GII.4 Sydney/CS0193	USA	stool	Homo sapiens	03-Mar-2016	P16	GII
MK773582	Hu/US/2016/GII.P16-GII.2/Mecklenburg0362	USA	stool	Homo sapiens	01-Dec-2016	P16	GII
OL336382	19121200	China	stool specimen	Homo sapiens	Dec-2019	P16	GII
OL336383	20062001	China	stool specimen	Homo sapiens	Aug-2020	P16	GII
MK753011	Hu/US/2015/GII.P2-GII.2/Yamhill0931	USA	stool	Homo sapiens	30-Dec-2015	P16	GII
MK753014	Hu/US/2016/GII.P2-GII.2/Marion0945	USA	stool	Homo sapiens	15-Apr-2016	P16	GII
MK753031	Hu/US/2016/GII.P2-GII.2/Yolo0348	USA	stool	Homo sapiens	16-Aug-2016	P16	GII
MK775028	Hu/US/2014/GII.P2-GII.2/Summit0246	USA	stool	Homo sapiens	20-Apr-2014	P16	GII
MT316113	017_GII.P16_GII.3_Nova_Olinda	Brazil	feces	Homo sapiens	16-Jan-2015	P16	GII
MK753029	Hu/US/2016/GII.P16-GII.4 Sydney/SanDiego0043	USA	stool	Homo sapiens	03-Jan-2016	P16	GII
MH702277	Hu/BT/2013/GII.P16-GII.13/ETR-NV-195	Bhutan	stool specimen	Homo sapiens	13-Feb-2013	P16	GII
MK762724	Hu/BT/2013/GII.P16-GII.4_Sydney2012/ETR-NV-268	Bhutan	Stool specimen	Homo sapiens	01-Mar-2013	P16	GII
MH702283	Hu/BT/2014/GII.P16-GII.13/ETR-NV-312	Bhutan	stool specimen	Homo sapiens	26-Dec-2014	P16	GII
MK773588	Hu/US/2018/GII.P16-GII.3/Hennepin0275	USA	stool	Homo sapiens	12-Jan-2018	P16	GII
MT256120	080_GII.P16_GII.3_Palmas	Brazil	feces	Homo sapiens	04-Nov-2012	P16	GII
MT256116	017_GII.P16_GII.3_Nova_Olinda	Brazil	feces	Homo sapiens	16-Jan-2015	P16	GII
MK753019	Hu/US/2013/GII.Pe-GII.4 Sydney/HoodRiver0382	USA	stool	Homo sapiens	11-Dec-2013	P16	GII
OQ451905	Hu/CHN/2022/GII.P16-GII.4/SJZ7125	China	fecal sample	Homo sapiens	Feb-2022	P16	GII
MK907802	G19_038	France: Nantes	sewage	no data	11-Dec-2016	P16	GII
OP805364	446225	Romania	feces	Homo sapiens	27-Jul-2021	P17	GII
OP805363	446223	Romania	feces	Homo sapiens	26-Jul-2021	P17	GII
OP805362	446222	Romania	feces	Homo sapiens	27-Jul-2021	P17	GII
OP805361	187865	Romania	feces	Homo sapiens	03-Nov-2015	P17	GII
OP805360	187601	Romania	feces	Homo sapiens	25-Oct-2015	P17	GII
LC369258	NoV/Hu/JP/2015/GII.P17-GII.17/SA-169	Japan:Saitama	no data	Homo sapiens	2015	P17	GII
LC369257	NoV/Hu/JP/2015/GII.P17-GII.17/TO-148	Japan:Tochigi	no data	Homo sapiens	2015	P17	GII
LC369256	NoV/Hu/JP/2015/GII.P17-GII.17/TO-147	Japan:Tochigi	no data	Homo sapiens	2015	P17	GII
LC369255	NoV/Hu/JP/2015/GII.P17-GII.17/TO-146	Japan:Tochigi	no data	Homo sapiens	2015	P17	GII
LC369254	NoV/Hu/JP/2015/GII.P17-GII.17/TO-144	Japan:Tochigi	no data	Homo sapiens	2015	P17	GII
LC369253	NoV/Hu/JP/2015/GII.P17-GII.17/SA-172	Japan:Saitama	no data	Homo sapiens	2015	P17	GII
LC369252	NoV/Hu/JP/2015/GII.P17-GII.17/SA-165	Japan:Saitama	no data	Homo sapiens	2015	P17	GII
LC369251	NoV/Hu/JP/2015/GII.P17-GII.17/SA-164	Japan:Saitama	no data	Homo sapiens	2015	P17	GII
LC369249	NoV/Hu/JP/2015/GII.P17-GII.17/SA-150	Japan:Saitama	no data	Homo sapiens	2015	P17	GII
LC369248	NoV/Hu/JP/2015/GII.P17-GII.17/SA-149	Japan:Saitama	no data	Homo sapiens	2015	P17	GII
LC369247	NoV/Hu/JP/2015/GII.P17-GII.17/SA-148	Japan:Saitama	no data	Homo sapiens	2015	P17	GII
LC369246	NoV/Hu/JP/2015/GII.P17-GII.17/SA-146	Japan:Saitama	no data	Homo sapiens	2015	P17	GII
LC369245	NoV/Hu/JP/2015/GII.P17-GII.17/SA-145	Japan:Saitama	no data	Homo sapiens	2015	P17	GII
LC369244	NoV/Hu/JP/2016/GII.P17-GII.17/SA-116	Japan:Saitama	no data	Homo sapiens	2015	P17	GII
LC369243	NoV/Hu/JP/2015/GII.P17-GII.17/MI-94	Japan:Miyagi	no data	Homo sapiens	2015	P17	GII
LC369242	NoV/Hu/JP/2015/GII.P17-GII.17/MI-93	Japan:Miyagi	no data	Homo sapiens	2015	P17	GII
LC369241	NoV/Hu/JP/2015/GII.P17-GII.17/MI-92	Japan:Miyagi	no data	Homo sapiens	2015	P17	GII
LC369240	NoV/Hu/JP/2015/GII.P17-GII.17/MI-91	Japan:Miyagi	no data	Homo sapiens	2015	P17	GII
LC369239	NoV/Hu/JP/2015/GII.P17-GII.17/MI-90	Japan:Miyagi	no data	Homo sapiens	2015	P17	GII
LC369238	NoV/Hu/JP/2015/GII.P17-GII.17/MI-89	Japan:Miyagi	no data	Homo sapiens	2015	P17	GII
LC369237	NoV/Hu/JP/2015/GII.P17-GII.17/MI-88	Japan:Miyagi	no data	Homo sapiens	2015	P17	GII
LC369236	NoV/Hu/JP/2015/GII.P17-GII.17/MI-87	Japan:Miyagi	no data	Homo sapiens	2015	P17	GII
LC369235	NoV/Hu/JP/2015/GII.P17-GII.17/MI-86	Japan:Miyagi	no data	Homo sapiens	2015	P17	GII
LC369234	NoV/Hu/JP/2015/GII.P17-GII.17/MI-85	Japan:Miyagi	no data	Homo sapiens	2015	P17	GII
LC369233	NoV/Hu/JP/2015/GII.P17-GII.17/MI-84	Japan:Miyagi	no data	Homo sapiens	2015	P17	GII
LC369232	NoV/Hu/JP/2015/GII.P17-GII.17/MI-83	Japan:Miyagi	no data	Homo sapiens	2015	P17	GII
LC369231	NoV/Hu/JP/2015/GII.P17-GII.17/MI-81	Japan:Miyagi	no data	Homo sapiens	2015	P17	GII
LC369230	NoV/Hu/JP/2014/GII.P17-GII.17/MI-80	Japan:Miyagi	no data	Homo sapiens	2014	P17	GII
LC369229	NoV/Hu/JP/2014/GII.P17-GII.17/MI-79	Japan:Miyagi	no data	Homo sapiens	2014	P17	GII
LC369228	NoV/Hu/JP/2014/GII.P17-GII.17/MI-77	Japan:Miyagi	no data	Homo sapiens	2014	P17	GII
LC369227	NoV/Hu/JP/2015/GII.P17-GII.17/KA-67	Japan:Kanagawa	no data	Homo sapiens	2015	P17	GII
LC369225	NoV/Hu/JP/2015/GII.P17-GII.17/HI-82	Japan:Hiroshima	no data	Homo sapiens	2015	P17	GII
LC369224	NoV/Hu/JP/2015/GII.P17-GII.17/HI-80	Japan:Hiroshima	no data	Homo sapiens	2015	P17	GII
LC369222	NoV/Hu/JP/2015/GII.P17-GII.17/HI-78	Japan:Hiroshima	no data	Homo sapiens	2015	P17	GII
LC369221	NoV/Hu/JP/2015/GII.P17-GII.17/GU-69	Japan:Gunma	no data	Homo sapiens	2015	P17	GII
LC369220	NoV/Hu/JP/2015/GII.P17-GII.17/GU-60	Japan:Gunma	no data	Homo sapiens	2015	P17	GII
LC369219	NoV/Hu/JP/2015/GII.P17-GII.17/GU-59	Japan:Gunma	no data	Homo sapiens	2015	P17	GII
LC369218	NoV/Hu/JP/2015/GII.P17-GII.17/GU-58	Japan:Gunma	no data	Homo sapiens	2015	P17	GII
LC369217	NoV/Hu/JP/2015/GII.P17-GII.17/GU-57	Japan:Gunma	no data	Homo sapiens	2015	P17	GII
LC369216	NoV/Hu/JP/2015/GII.P17-GII.17/GU-56	Japan:Gunma	no data	Homo sapiens	2015	P17	GII
LC369215	NoV/Hu/JP/2015/GII.P17-GII.17/GU-55	Japan:Gunma	no data	Homo sapiens	2015	P17	GII
LC369214	NoV/Hu/JP/2014/GII.P17-GII.17/AO-8	Japan:Aomori	no data	Homo sapiens	2014	P17	GII
LC311773	Hu/GII/JP/2017/GII.17/FE150	Japan:Fukuoka	stool	no data	2017-01-30	P17	GII
LC311772	Hu/GII/JP/2017/GII.17/FE149	Japan:Fukuoka	stool	no data	2017-01-29	P17	GII
LC311771	Hu/GII/JP/2017/GII.17/FE148	Japan:Fukuoka	stool	no data	2017-01-29	P17	GII
LC311770	Hu/GII/JP/2017/GII.17/FE147	Japan:Fukuoka	stool	no data	2017-01-29	P17	GII
LC311769	Hu/GII/JP/2017/GII.17/FE145	Japan:Fukuoka	stool	no data	2017-01-29	P17	GII
LC311768	Hu/GII/JP/2017/GII.17/FE144	Japan:Fukuoka	stool	no data	2017-01-29	P17	GII
LC311767	Hu/GII/JP/2017/GII.17/FE143	Japan:Fukuoka	stool	no data	2017-01-29	P17	GII
LC318754	Hu/GII/JP/2017/GII.P17_GII.17/OsakaFB434	Japan:Osaka	stool from gastroenteritis patient	Homo sapiens	2017-02	P17	GII
LC318753	Hu/GII/JP/2017/GII.P17_GII.17/OsakaFB433	Japan:Osaka	stool from gastroenteritis patient	Homo sapiens	2017-02	P17	GII
LC318752	Hu/GII/JP/2017/GII.P17_GII.17/OsakaFB431	Japan:Osaka	stool from gastroenteritis patient	Homo sapiens	2017-02	P17	GII
LC318748	Hu/GII/JP/2016/GII.P17_GII.17/OsakaFB315	Japan:Osaka	stool from gastroenteritis patient	Homo sapiens	2016-12	P17	GII
LC318747	Hu/GII/JP/2016/GII.P17_GII.17/OsakaFB311	Japan:Osaka	stool from gastroenteritis patient	Homo sapiens	2016-12	P17	GII
LC318745	Hu/GII/JP/2016/GII.P17_GII.17/OsakaFB64	Japan:Osaka	stool from gastroenteritis patient	Homo sapiens	2016-05	P17	GII
MN938460	33	China: Changsha	Anal swab	Homo sapiens	01-Apr-2019	P21	GII
MN938461	34	China: Changsha	Anal swab	Homo sapiens	01-Apr-2019	P21	GII
MW661262	BMH19-095	Canada: British Columbia	feces	Homo sapiens	2019	P21	GII
MH218570	NORO_100_30_06_2014	United Kingdom	no data	Homo sapiens	30-Jun-2014	P21	GII
MH218738	NORO_99_09_06_2014	United Kingdom	no data	Homo sapiens	09-Jun-2014	P21	GII
MH218571	NORO_101_30_06_2014	United Kingdom	no data	Homo sapiens	30-Jun-2014	P21	GII
MH218712	NORO_55_15_02_2014	United Kingdom	no data	Homo sapiens	15-Feb-2014	P21	GII
MH218572	NORO_102_02_07_2014	United Kingdom	no data	Homo sapiens	02-Jul-2014	P21	GII
MH218573	NORO_103-1_07_07_2014	United Kingdom	no data	Homo sapiens	07-Jul-2014	P21	GII
MH218574	NORO_104_07_07_2014	United Kingdom	no data	Homo sapiens	07-Jul-2014	P21	GII
MH218575	NORO_105_05_07_2014	United Kingdom	no data	Homo sapiens	05-Jul-2014	P21	GII
MH218576	NORO_106_10_07_2014	United Kingdom	no data	Homo sapiens	10-Jul-2014	P21	GII
MH218577	NORO_107_11_07_2014	United Kingdom	no data	Homo sapiens	11-Jul-2014	P21	GII
MH218578	NORO_108_17_07_2014	United Kingdom	no data	Homo sapiens	17-Jul-2014	P21	GII
MH218579	NORO_109_18_07_2014	United Kingdom	no data	Homo sapiens	18-Jul-2014	P21	GII
MH218580	NORO_110_06_08_2014	United Kingdom	no data	Homo sapiens	06-Aug-2014	P21	GII
MH218581	NORO_111_05_08_2014	United Kingdom	no data	Homo sapiens	05-Aug-2014	P21	GII
MH218582	NORO_112_08_08_2014	United Kingdom	no data	Homo sapiens	08-Aug-2014	P21	GII
MH218583	NORO_113_04_09_2014	United Kingdom	no data	Homo sapiens	04-Sep-2014	P21	GII
MH218584	NORO_114_14_09_2014	United Kingdom	no data	Homo sapiens	14-Sep-2014	P21	GII
MH218585	NORO_115_17_09_2014	United Kingdom	no data	Homo sapiens	17-Sep-2014	P21	GII
MH218586	NORO_116_26_09_2014	United Kingdom	no data	Homo sapiens	26-Sep-2014	P21	GII
MH218587	NORO_117_01_11_2014	United Kingdom	no data	Homo sapiens	01-Nov-2014	P21	GII
MH218588	NORO_118_17_11_2014	United Kingdom	no data	Homo sapiens	17-Nov-2014	P21	GII
MH218589	NORO_119_27_11_2014	United Kingdom	no data	Homo sapiens	27-Nov-2014	P21	GII
MH218590	NORO_120_28_11_2014	United Kingdom	no data	Homo sapiens	28-Nov-2014	P21	GII
MH218593	NORO_123_02_01_2015	United Kingdom	no data	Homo sapiens	02-Jan-2015	P21	GII
MH218594	NORO_124_10_01_2015	United Kingdom	no data	Homo sapiens	10-Jan-2015	P21	GII
MH218595	NORO_125_19_01_2015	United Kingdom	no data	Homo sapiens	19-Jan-2015	P21	GII
MH218596	NORO_126_17_02_2015	United Kingdom	no data	Homo sapiens	17-Feb-2015	P21	GII
MH218597	NORO_127_05_03_2015	United Kingdom	no data	Homo sapiens	05-Mar-2015	P21	GII
MH218598	NORO_127-3_24_03_2015	United Kingdom	no data	Homo sapiens	24-Mar-2015	P21	GII
MH218599	NORO_128_07_03_2015	United Kingdom	no data	Homo sapiens	07-Mar-2015	P21	GII
MH218600	NORO_129_16_03_2015	United Kingdom	no data	Homo sapiens	16-Mar-2015	P21	GII
MH218601	NORO_130_25_03_2015	United Kingdom	no data	Homo sapiens	25-Mar-2015	P21	GII
MH218602	NORO_131_08_04_2015	United Kingdom	no data	Homo sapiens	08-Apr-2015	P21	GII
MH218603	NORO_132_01_05_2015	United Kingdom	no data	Homo sapiens	01-May-2015	P21	GII
MH218604	NORO_133_26_05_2015	United Kingdom	no data	Homo sapiens	26-May-2015	P21	GII
MH218618	NORO_147-2_10_12_2015	United Kingdom	no data	Homo sapiens	10-Dec-2015	P21	GII
MH218646	NORO_177-2_26_01_2016	United Kingdom	no data	Homo sapiens	26-Jan-2016	P21	GII
MH218653	NORO_185_28_09_2015	United Kingdom	no data	Homo sapiens	28-Sep-2015	P21	GII
MH218654	NORO_186_28_09_2015	United Kingdom	no data	Homo sapiens	28-Sep-2015	P21	GII
MH218660	NORO_199_18_11_2015	United Kingdom	no data	Homo sapiens	18-Nov-2015	P21	GII
MH218668	NORO_210_16_12_2015	United Kingdom	no data	Homo sapiens	16-Dec-2015	P21	GII
MH218671	NORO_213_16_12_2015	United Kingdom	no data	Homo sapiens	16-Dec-2015	P21	GII
MH218672	NORO_214_19_12_2015	United Kingdom	no data	Homo sapiens	19-Dec-2015	P21	GII
MH218675	NORO_217_23_12_2015	United Kingdom	no data	Homo sapiens	23-Dec-2015	P21	GII
MH218676	NORO_218_24_12_2015	United Kingdom	no data	Homo sapiens	24-Dec-2015	P21	GII
MH218677	NORO_219_25_12_2015	United Kingdom	no data	Homo sapiens	25-Dec-2015	P21	GII
MH218678	NORO_220_28_12_2015	United Kingdom	no data	Homo sapiens	28-Dec-2015	P21	GII
MH218679	NORO_221_28_12_2015	United Kingdom	no data	Homo sapiens	28-Dec-2015	P21	GII
MH218680	NORO_222_31_12_2015	United Kingdom	no data	Homo sapiens	31-Dec-2015	P21	GII
MH218681	NORO_223_01_01_2016	United Kingdom	no data	Homo sapiens	01-Jan-2016	P21	GII
MH218682	NORO_224_01_01_2016	United Kingdom	no data	Homo sapiens	01-Jan-2016	P21	GII
MH218683	NORO_225_04_01_2016	United Kingdom	no data	Homo sapiens	04-Jan-2016	P21	GII
MH218686	NORO_228_11_01_2016	United Kingdom	no data	Homo sapiens	11-Jan-2016	P21	GII
MH218688	NORO_230_14_01_2016	United Kingdom	no data	Homo sapiens	14-Jan-2016	P21	GII
MH218690	NORO_232_20_01_2016	United Kingdom	no data	Homo sapiens	20-Jan-2016	P21	GII
MH218693	NORO_238_17_02_2016	United Kingdom	no data	Homo sapiens	17-Feb-2016	P21	GII
MH218696	NORO_34-6_05_05_2015	United Kingdom	no data	Homo sapiens	05-May-2015	P21	GII
MH218717	NORO_63-4_07_10_2015	United Kingdom	no data	Homo sapiens	07-Oct-2015	P21	GII
MH218732	NORO_93_03_12_2014	United Kingdom	no data	Homo sapiens	03-Dec-2014	P21	GII
OR069404	GII/Hu/US/2015/GII.3[P21]/NIH38.3	USA	feces	Homo sapiens	Apr-2015	P21	GII
MH218630	NORO_160_14_04_2015	United Kingdom	no data	Homo sapiens	14-Apr-2015	P21	GII
MH218592	NORO_122_01_12_2014	United Kingdom	no data	Homo sapiens	01-Dec-2014	P21	GII
MF140689	Norovirus/GII/Hu/NL/2012/GII.P21- GII.3/Rotterdam/E1300327_p7_d637	Netherlands	no data	Homo sapiens	20-Nov-2012	P21	GII
MF140688	Norovirus/GII/Hu/NL/2012/GII.P21- GII.3/Rotterdam/E1300326_p7_d553	Netherlands	no data	Homo sapiens	28-Aug-2012	P21	GII
LC122762	Hu/GII/JP/2006/GII.P21-GII.3/HI-6	Japan:Hiroshima	no data	Homo sapiens	2006-01	P21	GII
LC122738	Hu/GII/JP/2003/GII.P21-GII.1/TO-51	Japan:Tochigi	no data	Homo sapiens	2003-04-07	P21	GII
MW305631	Arg14085	Argentina	feces	Homo sapiens	2015	P21	GII
MW305608	Arg4452	Argentina	feces	Homo sapiens	2005	P21	GII
LC122739	Hu/GII/JP/2003/GII.P21-GII.1/TO-55	Japan:Tochigi	no data	Homo sapiens	2003-05-01	P21	GII
MF140687	Norovirus/GII/Hu/NL/2012/GII.P21- GII.3/Rotterdam/E1300325_p7_d434	Netherlands	no data	Homo sapiens	01-May-2012	P21	GII
OP205577	RIVM-NOV-2018-0419_R04-08	Netherlands	Human feces	Homo sapiens	2018-10-31	P21	GII
KJ196284	Kawasaki/YO284	Japan	no data	Homo sapiens	2007	P21	GII
OP205578	RIVM-NOV-2018-0420_R04-09	Netherlands	Human feces	Homo sapiens	2018-10-31	P21	GII
OP205531	RIVM-NOV-2016-0092_R01-07	Netherlands	Human feces	Homo sapiens	2016-03-01	P21	GII
OP205585	RIVM-NOV-2018-0522_R04-22	Netherlands	Human feces	Homo sapiens	2018-12-05	P21	GII
MF140684	Norovirus/GII/Hu/NL/2011/GII.P21- GII.3/Rotterdam/E1300322_p7_d0	Netherlands	no data	Homo sapiens	22-Feb-2011	P21	GII
LC122737	Hu/GII/JP/2009/GII.P21-GII.1/EH-42	Japan:Ehime	no data	Homo sapiens	2009-02-04	P21	GII
LC122763	Hu/GII/JP/2006/GII.P21-GII.3/HO-22	Japan:Hokkaido	no data	Homo sapiens	2006-01-05	P21	GII
MH218651	NORO_183_23_09_2015	United Kingdom	no data	Homo sapiens	23-Sep-2015	P21	GII
MW305522	PNV011225	Peru	feces	Homo sapiens	12-Oct-2008	P21	GII
LC122764	Hu/GII/JP/2014/GII.P21-GII.3/KU-30	Japan:Kumamoto	no data	Homo sapiens	2014-01-16	P21	GII
MW305600	Arg4220	Argentina	feces	Homo sapiens	2004	P21	GII
MW305601	Arg4231	Argentina	feces	Homo sapiens	2004	P21	GII
MK907798	G19_034	France: Nantes	stool	Homo sapiens	10-Jan-2008	P21	GII
MF140686	Norovirus/GII/Hu/NL/2012/GII.P21- GII.3/Rotterdam/E1300324_p7_d365	Netherlands	no data	Homo sapiens	22-Feb-2012	P21	GII
MW305541	PNV016867	Peru	feces	Homo sapiens	14-May-2009	P21	GII
MF140685	Norovirus/GII/Hu/NL/2011/GII.P21- GII.3/Rotterdam/E1300323_p7_d287	Netherlands	no data	Homo sapiens	06-Dec-2011	P21	GII
MW305513	PNV011941	Peru	feces	Homo sapiens	07-Nov-2008	P21	GII
OP205569	RIVM-NOV-2018-0521_R03-24	Netherlands	Human feces	Homo sapiens	2018-12-02	P21	GII
OP205576	RIVM-NOV-2018-0416_R04-07	Netherlands	Human feces	Homo sapiens	2017-12-04	P21	GII
OR713748	Hu/GII/57590/Beijing/04/2009/CHN	China	Facal samples from adults with acute gastroenteritis	Homo sapiens	17-Apr-2009	P21	GII
MW305706	CMH-N017-10	Thailand	feces	Homo sapiens	12-Dec-2010	P21	GII
MW305711	CMH-N117-14	Thailand	feces	Homo sapiens	22-Dec-2014	P21	GII
MW305712	CMH-S015-15	Thailand	feces	Homo sapiens	01-Jan-2015	P21	GII
MN394543	35	China: Changsha	anal swab	Homo sapiens	01-Apr-2019	P21	GII
MN394545	37	China: Changsha	anal swab	Homo sapiens	01-Apr-2019	P21	GII
OP205583	RIVM-NOV-2018-0391_R04-17	Netherlands	Human feces	Homo sapiens	2018-10-09	P21	GII
MK907787	G19_016	France: Nantes	sewage	no data	08-Jan-2014	P21	GII
MH702268	Hu/BT/2011/GII.P21-GII.21/ETR-NV-158	Bhutan	stool specimen	Homo sapiens	13-Jun-2011	P21	GII
MH702264	Hu/NP/2014/GII.P21-GII.21/ETR-NV-117	Nepal	stool specimen	Homo sapiens	25-Apr-2014	P21	GII
MH702280	Hu/BT/2012/GII.P21-GII.21/ETR-NV-251	Bhutan	stool specimen	Homo sapiens	25-Jan-2012	P21	GII
MK396771	Hu/KH/2015/GII.P21-GII.21/ETR-NV-050	Cambodia	stool specimen	Homo sapiens	15-Nov-2015	P21	GII
MH702257	Hu/KH/2016/GII.P21-GII.21/ETR-NV-052	Cambodia	stool specimen	Homo sapiens	16-Mar-2016	P21	GII
MK396773	Hu/NP/2014/GII.P21-GII.21/ETR-NV-104	Nepal	stool specimen	Homo sapiens	18-Feb-2014	P21	GII
KY210918	Hu/GII.P21-GII.3/RUS/Novosibirsk/NS16-A294/2016	Russia: Novosibirsk	feces	Homo sapiens; sex: F; age: 30Y	15-Apr-2016	P21	GII
MG892954	Hu/GII.P21-GII.3/RUS/Novosibirsk/NS17-A1088/2017	Russia: Novosibirsk	feces	Homo sapiens; sex: F; age: 23 Y	16-May-2017	P21	GII
KY210919	Hu/GII.P21-GII.3/RUS/Novosibirsk/NS16-C32/2016	Russia: Novosibirsk	feces	Homo sapiens; sex: F; age: 7 months	26-Apr-2016	P21	GII
KJ145323	13-BG-1/2013/GII.P21/GII.3	Taiwan	stool specimen from a 6-year male with diarrhea	Homo sapiens	Sep-2013	P21	GII
KJ184256	Hu/GII.3/Novosibirsk/Nsk-N2660/2011/RUS	Russia: Novosibirsk	feces	Homo sapiens; sex: F; age: 9 months	06-Aug-2011	P21	GII
MK396776	Hu/BT/2011/GII.P21-GII.21/ETR-NV-156	Bhutan	stool specimen	Homo sapiens	19-Apr-2011	P21	GII
HM590541	Hu/GII.P21-GII.21/RUS/Novosibirsk/Nsk-1421/2006	Russia: Novosibirsk region	faeces	Homo sapiens; sex: F; age: 20 days	20-Aug-2006	P21	GII
GU138162	Hu/GII.P21-GII.21/RUS/Novosibirsk/Nsk-688/2005	Russia: Novosibirsk	faeces	Homo sapiens; sex: M; age: 2 months	25-Nov-2005	P21	GII
GU138176	Hu/GII.P21-GII.21/RUS/Novosibirsk/Nsk-K14/2006	Russia: Novosibirsk	faeces	Homo sapiens; sex: M; age: 1 months	21-Apr-2006	P21	GII
GU138177	Hu/GII.P21-GII.21/RUS/Novosibirsk/Nsk-K15/2006	Russia: Novosibirsk	faeces	Homo sapiens; sex: F; age: 2 months	24-Apr-2006	P21	GII
GU138163	Hu/GII.P21-GII.21/RUS/Novosibirsk/Nsk-701/2005	Russia: Novosibirsk	faeces	Homo sapiens; sex: F; age: 3 months	03-Dec-2005	P21	GII
LC122831	Hu/GII/JP/2004/GII.P3-GII.3/HO-20	Japan:Hokkaido	no data	Homo sapiens	2004-12-03	P3	GII
MW305591	101-2	USA	feces	Homo sapiens	05-Nov-1987	P3	GII
MW305592	101-3	USA	feces	Homo sapiens	05-Nov-1987	P3	GII
MW305650	101-4	USA	feces	Homo sapiens	05-Nov-1987	P3	GII
MW305726	CHDC5365	USA	feces	Homo sapiens	28-Jan-1991	P3	GII
MW305727	CHDC4090	USA	feces	Homo sapiens	14-Dec-1988	P3	GII
MW305728	CHDC4031	USA	feces	Homo sapiens	18-Nov-1988	P3	GII
MW305731	DS332	Saudi Arabia	feces	Homo sapiens	1990	P3	GII
MW305732	DS331	Saudi Arabia	feces	Homo sapiens	1990	P3	GII
MW305733	DS330	Saudi Arabia	feces	Homo sapiens	1990	P3	GII
MW305725	CHDC6261	USA	feces	Homo sapiens	03-Dec-1990	P3	GII
MW305734	DS284	Saudi Arabia	feces	Homo sapiens	1990	P3	GII
MW661251	BMH15-059	Canada: Ottawa	feces	Homo sapiens	2015-03-11	P31	GII
MW661281	BMH19-130	Canada: British Columbia	feces	Homo sapiens	2019	P31	GII
MW661252	BMH15-063	Canada: Ottawa	feces	Homo sapiens	2015-04-10	P31	GII
MH218700	NORO_40-1_01_09_2014	United Kingdom	no data	Homo sapiens	01-Sep-2014	P31	GII
MK789435	3549	Spain: Valencia	stool sample	Homo sapiens	Oct-2016	P31	GII
MH218706	NORO_48-1_01_07_2014	United Kingdom	no data	Homo sapiens	01-Jul-2014	P31	GII
MH218708	NORO_50_30_07_2014	United Kingdom	no data	Homo sapiens	30-Jul-2014	P31	GII
MH218715	NORO_59_08_07_2014	United Kingdom	no data	Homo sapiens	08-Jul-2014	P31	GII
MH218705	NORO_47_29_07_2014	United Kingdom	no data	Homo sapiens	29-Jul-2014	P31	GII
MH218614	NORO_143_12_11_2014	United Kingdom	no data	Homo sapiens	12-Nov-2014	P31	GII
MH218620	NORO_149_22_01_2015	United Kingdom	no data	Homo sapiens	22-Jan-2015	P31	GII
MH218621	NORO_150_22_01_2015	United Kingdom	no data	Homo sapiens	22-Jan-2015	P31	GII
MH218622	NORO_151_31_01_2015	United Kingdom	no data	Homo sapiens	31-Jan-2015	P31	GII
MH218623	NORO_152_02_02_2015	United Kingdom	no data	Homo sapiens	02-Feb-2015	P31	GII
MH218624	NORO_153_19_02_2015	United Kingdom	no data	Homo sapiens	19-Feb-2015	P31	GII
MH218625	NORO_154_02_03_2015	United Kingdom	no data	Homo sapiens	02-Mar-2015	P31	GII
MH218626	NORO_155_02_03_2015	United Kingdom	no data	Homo sapiens	02-Mar-2015	P31	GII
MH218634	NORO_165_21_06_2015	United Kingdom	no data	Homo sapiens	21-Jun-2015	P31	GII
MH218699	NORO_39_26_08_2014	United Kingdom	no data	Homo sapiens	26-Aug-2014	P31	GII
MH218605	NORO_134_07_02_2015	United Kingdom	no data	Homo sapiens	07-Feb-2015	P31	GII
MH218608	NORO_137_08_06_2015	United Kingdom	no data	Homo sapiens	08-Jun-2015	P31	GII
MH218615	NORO_144_13_11_2014	United Kingdom	no data	Homo sapiens	13-Nov-2014	P31	GII
MH218616	NORO_145_21_11_2014	United Kingdom	no data	Homo sapiens	21-Nov-2014	P31	GII
MH218627	NORO_156_02_03_2015	United Kingdom	no data	Homo sapiens	02-Mar-2015	P31	GII
MH218628	NORO_157_03_03_2015	United Kingdom	no data	Homo sapiens	03-Mar-2015	P31	GII
MH218629	NORO_158_01_04_2015	United Kingdom	no data	Homo sapiens	01-Apr-2015	P31	GII
MH218631	NORO_161_27_04_2015	United Kingdom	no data	Homo sapiens	27-Apr-2015	P31	GII
MH218632	NORO_162-1_03_05_2015	United Kingdom	no data	Homo sapiens	03-May-2015	P31	GII
MH218635	NORO_166_21_06_2015	United Kingdom	no data	Homo sapiens	21-Jun-2015	P31	GII
MH218637	NORO_168_23_06_2015	United Kingdom	no data	Homo sapiens	23-Jun-2015	P31	GII
MH218638	NORO_169_02_07_2015	United Kingdom	no data	Homo sapiens	02-Jul-2015	P31	GII
MH218662	NORO_201_30_11_2015	United Kingdom	no data	Homo sapiens	30-Nov-2015	P31	GII
MH218663	NORO_205_02_12_2015	United Kingdom	no data	Homo sapiens	02-Dec-2015	P31	GII
MH218674	NORO_216_22_12_2015	United Kingdom	no data	Homo sapiens	22-Dec-2015	P31	GII
MK907796	G19_032	France: Nantes	stool	Homo sapiens	12-May-2014	P31	GII
MH218711	NORO_54-1_08_09_2014	United Kingdom	no data	Homo sapiens	08-Sep-2014	P31	GII
MH218733	NORO_94_23_10_2014	United Kingdom	no data	Homo sapiens	23-Oct-2014	P31	GII
MW661248	BMH13-039	Canada: Ottawa	feces	Homo sapiens	2013-01-15	P31	GII
MH218694	NORO_31_11_09_2014	United Kingdom	no data	Homo sapiens	11-Sep-2014	P31	GII
MH218701	NORO_42_01_09_2014	United Kingdom	no data	Homo sapiens	01-Sep-2014	P31	GII
MH218697	NORO_34-7_30_10_2015	United Kingdom	no data	Homo sapiens	30-Oct-2015	P31	GII
MN453358	Hu/PE/2011/GII.23[P23]/Loreto5841	Peru	stool	Homo sapiens	25-Jun-2011	P31	GII
MN453359	Hu/PE/2013/GII.24[P24]/Loreto7940	Peru	stool	Homo sapiens	29-Apr-2013	P31	GII
MH218702	NORO_43_02_07_2014	United Kingdom	no data	Homo sapiens	02-Jul-2014	P31	GII
MH218707	NORO_49_15_10_2014	United Kingdom	no data	Homo sapiens	15-Oct-2014	P31	GII
MH218709	NORO_52-1_16_07_2014	United Kingdom	no data	Homo sapiens	16-Jul-2014	P31	GII
MK928496	CU_21953	Thailand	stool	Homo sapiens	Jul-2018	P31	GII
MK928497	CU_21954	Thailand	stool	Homo sapiens	Jul-2018	P31	GII
MK928498	CU_21939	Thailand	Rectal swab	canine	Jul-2018	P31	GII
MK928499	CU_21952	Thailand	Rectal swab	canine	Jul-2018	P31	GII
MN307993	010_GII.Pe_GII.4_Aragominas	Brazil	feces	Homo sapiens	18-Dec-2013	P31	GII
MN307995	029_GII.Pe_GII.4_Xinguara	Brazil	feces	Homo sapiens	29-Nov-2014	P31	GII
MN307996	031_GII.Pe_GII.4_Fortaleza do Tabocao	Brazil	feces	Homo sapiens	03-Jun-2014	P31	GII
MN307997	032_GII.Pe_GII.4_Araguaina	Brazil	feces	Homo sapiens	25-Apr-2014	P31	GII
MN307998	047_GII.Pe_GII.4_Santa Fe do Araguaia	Brazil	feces	Homo sapiens	23-Apr-2014	P31	GII
MN307999	048_GII.Pe_GII.4_Araguaina	Brazil	feces	Homo sapiens	03-Feb-2016	P31	GII
MN308001	050_GII.Pe_GII.4_Araguaina	Brazil	feces	Homo sapiens	12-Aug-2015	P31	GII
MN308002	065_GII.Pe_GII.4_Araguaina	Brazil	feces	Homo sapiens	31-Aug-2015	P31	GII
MN308003	066_GII.Pe_GII.4_Araguaina	Brazil	feces	Homo sapiens	13-Feb-2015	P31	GII
MN308008	083_GII.Pe_GII.4_Barra do Ouro	Brazil	feces	Homo sapiens	11-Mar-2013	P31	GII
MN308010	102_GII.Pe_GII.4_Sao Vicente	Brazil	feces	Homo sapiens	16-Jan-2014	P31	GII
MN308012	123_GII.Pe_GII.4_Araguaina	Brazil	feces	Homo sapiens	31-Aug-2015	P31	GII
MN308014	137_GII.Pe_GII.4_Nova Olinda	Brazil	feces	Homo sapiens	24-Sep-2015	P31	GII
MN308015	149_GII.Pe_GII.4_Araguaina	Brazil	feces	Homo sapiens	01-Nov-2015	P31	GII
MN308017	159_GII.Pe_GII.4_Araguaina	Brazil	feces	Homo sapiens	03-Jan-2013	P31	GII
MN308018	160_GII.Pe_GII.4_Agua Azul do Norte	Brazil	feces	Homo sapiens	04-Mar-2015	P31	GII
MN308019	181_GII.Pe_GII.4_Araguaina	Brazil	feces	Homo sapiens	06-Aug-2014	P31	GII
MN308020	186_GII.Pe_GII.4_Araguaina	Brazil	feces	Homo sapiens	20-Mar-2014	P31	GII
MT218311	014_GII.Pe_GII.4_Araguaina	Brazil	feces	Homo sapiens	20-Jan-2014	P31	GII
MK764019	Hu/US/2015/GII.Pe-GII.4 Sydney/Arlington0551	USA	stool	Homo sapiens	19-Mar-2015	P31	GII
MN307994	016_GII.Pe_GII.4_Paraiso do Tocantins	Brazil	feces	Homo sapiens	05-Jul-2013	P31	GII
MH702269	Hu/BT/2012/GII.Pe-GII.4_Sydney_2012/ETR-NV-177	Bhutan	stool specimen	Homo sapiens	22-Nov-2012	P31	GII
MH702270	Hu/BT/2012/GII.Pe-GII.4_Sydney_2012/ETR-NV-180	Bhutan	stool specimen	Homo sapiens	29-Nov-2012	P31	GII
MK762558	Hu/US/2014/GII.Pe-GII.4 Sydney/CS0031	USA	stool	Homo sapiens	28-Jan-2014	P31	GII
MT158858	xbfx1926	China	Anal swab	Homo sapiens	31-Oct-2019	P31	GII
MT158859	xbfx1927	China	Anal swab	Homo sapiens	31-Oct-2019	P31	GII
MK762630	Hu/US/2015/GII.Pe-GII.4 Sydney/Broward1056	USA	stool	Homo sapiens	15-Dec-2015	P31	GII
MN308000	049_GII.Pe_GII.4_Couto Magalhaes	Brazil	feces	Homo sapiens	21-Sep-2015	P31	GII
MN308004	068_GII.Pe_GII.4_Araguaina	Brazil	feces	Homo sapiens	10-Dec-2014	P31	GII
MN308009	087_GII.Pe_GII.4_Silvanopolis	Brazil	feces	Homo sapiens	28-Feb-2014	P31	GII
MN308016	158_GII.Pe_GII.4_Araguaina	Brazil	feces	Homo sapiens	12-Apr-2014	P31	GII
MN308021	191_GII.Pe_GII.4_Tocantinia	Brazil	feces	Homo sapiens	04-Oct-2013	P31	GII
MN308022	235_GII.Pe_GII.4_Araguaina	Brazil	feces	Homo sapiens	13-Apr-2015	P31	GII
MT158850	3-GII.P7-GII.6	China	Anal swab	Homo sapiens	02-Mar-2019	P31	GII
MN308006	078_GII.Pe_GII.4_Araguaina	Brazil	feces	Homo sapiens	16-Apr-2013	P31	GII
MN308007	079_GII.Pe_GII.4_Araguaina	Brazil	feces	Homo sapiens	09-Jan-2013	P31	GII
MT474032	JH11	Brazil: Belem, PA	stool	Homo sapiens	07-Aug-2013	P31	GII
MT474033	JH12	Brazil: Belem, PA	stool	Homo sapiens	19-Jul-2013	P31	GII
MT474034	JH13	Brazil: Manaus, AM	stool	Homo sapiens	04-Jun-2014	P31	GII
MT474038	JH16	Brazil: Belem, PA	stool	Homo sapiens	10-Jan-2014	P31	GII
MT474040	JH19	Brazil: Manaus, AM	stool	Homo sapiens	03-Aug-2015	P31	GII
MT474042	JH22	Brazil: Belem, PA	stool	Homo sapiens	06-Mar-2015	P31	GII
MT474043	JH23	Brazil: Belem, PA	stool	Homo sapiens	05-Feb-2015	P31	GII
MT474044	JH2	Brazil: Manaus, AM	stool	Homo sapiens	05-Oct-2012	P31	GII
MT474047	JH34	Brazil: Manaus, AM	stool	Homo sapiens	15-May-2014	P31	GII
MT474048	JH37	Brazil: Manaus, AM	stool	Homo sapiens	14-Mar-2013	P31	GII
MT474049	JH38	Brazil: Manaus, AM	stool	Homo sapiens	02-Apr-2013	P31	GII
MT474050	JH40	Brazil: Manaus, AM	stool	Homo sapiens	10-Aug-2013	P31	GII
MT474051	JH5	Brazil: Belem, PA	stool	Homo sapiens	06-Jun-2012	P31	GII
MT474052	JH6	Brazil: Belem, PA	stool	Homo sapiens	04-Jun-2012	P31	GII
MH218657	NORO_196_18_10_2015	United Kingdom	no data	Homo sapiens	18-Oct-2015	P31	GII
MK907785	G19_014	France: Nantes	sewage	no data	08-Jan-2014	P31	GII
MT158860	czzl05	China	Anal swab	Homo sapiens	01-Nov-2019	P31	GII
MT158861	CZZl11	China	Anal swab	Homo sapiens	01-Nov-2019	P31	GII
MN308023	243_GII.Pe_GII.4_Araguaina	Brazil	feces	Homo sapiens	03-Oct-2014	P31	GII
MH702272	Hu/BT/2012/GII.Pe-GII.4_Sydney_2012/ETR-NV-183	Bhutan	stool specimen	Homo sapiens	04-Dec-2012	P31	GII
MK752948	Hu/US/2013/GII.Pe-GII.4 Sydney/Walworth0399	USA	stool	Homo sapiens	24-Nov-2013	P31	GII
MH702271	Hu/BT/2012/GII.Pe-GII.4_Sydney_2012/ETR-NV-181	Bhutan	stool specimen	Homo sapiens	29-Nov-2012	P31	GII
MN308013	131_GII.Pe_GII.4_Araguaina	Brazil	feces	Homo sapiens	10-Jun-2015	P31	GII
MT474039	JH17	Brazil: Belem, PA	stool	Homo sapiens	12-Sep-2014	P31	GII
MN308005	074_GII.Pe_GII.4_Araguaina	Brazil	feces	Homo sapiens	03-Jan-2011	P31	GII
MN308011	109_GII.Pe_GII.4_Araguaina	Brazil	feces	Homo sapiens	22-Sep-2014	P31	GII
MH702273	Hu/BT/2012/GII.Pe-GII.4_Sydney_2012/ETR-NV-184	Bhutan	stool specimen	Homo sapiens	04-Dec-2012	P31	GII
MT474041	JH21	Brazil: Belem, PA	stool	Homo sapiens	02-May-2015	P31	GII
MT420909	510-3	USA	stool	Homo sapiens	01-May-2015	P31	GII
MH702258	Hu/NP/2013/GII.Pe-GII.4_Sydney_2012/ETR-NV-080	Nepal	stool specimen	Homo sapiens	07-Mar-2013	P31	GII
MH702275	Hu/BT/2012/GII.Pe-GII.4_Sydney_2012/ETR-NV-186	Bhutan	stool specimen	Homo sapiens	06-Dec-2012	P31	GII
MK762719	Hu/NP/2013/GII.Pe-GII.4_Sydney2012/ETR-NV-093	Nepal	Stool specimen	Homo sapiens	22-Oct-2013	P31	GII
MH702274	Hu/BT/2012/GII.Pe-GII.4_Sydney_2012/ETR-NV-185	Bhutan	stool specimen	Homo sapiens	05-Dec-2012	P31	GII
MK907797	G19_033	France: Nantes	stool	Homo sapiens	13-May-2014	P31	GII
MH702256	Hu/KH/2015/GII.Pe-GII.4_Sydney_2012/ETR-NV-049	Cambodia	stool specimen	Homo sapiens	13-Sep-2015	P31	GII
MK907788	G19_017	France: Nantes	sewage	no data	08-Jan-2014	P31	GII
MN897754	Hu/US/2018/GII.4 Sydney[P31]/Chippewa0181	USA	stool	Homo sapiens	09-Mar-2018	P31	GII
MT712157	Hu/US/2016/GII.4 Sydney[P31]/CA-RGDS-1089	USA: California	stool	Homo sapiens	Feb-2016	P31	GII
MT726225	Hu/US/2018/GII.4 Sydney[P31]/CA-RGDS-1092	USA: California	stool	Homo sapiens	Mar-2018	P31	GII
OM980239	Hu/ES/2019/GII.4[P31]/3973VLC	Spain: Valencia	stool	Homo sapiens	11-Nov-2019	P31	GII
OM980238	Hu/ES/2019/GII.4[P31]/3915VLC	Spain: Valencia	stool	Homo sapiens	04-Oct-2019	P31	GII
MT028542	Hu/US/2018/GII.4 Sydney[P31]/Allegany0230	USA	stool	Homo sapiens	31-Oct-2018	P31	GII
OL898508	Hu/US/2015/GII.4 Sydney[P31]/Rochester14691	USA	stool	Homo sapiens	16-Jan-2015	P31	GII
OL898509	Hu/US/2015/GII.4 Sydney[P31]/Nashville13076	USA	stool	Homo sapiens	09-Feb-2015	P31	GII
OL898510	Hu/US/2015/GII.4 Sydney[P31]/Nashville13089	USA	stool	Homo sapiens	15-Feb-2015	P31	GII
OL898511	Hu/US/2015/GII.4 Sydney[P31]/Cincinnati10188	USA	stool	Homo sapiens	28-Mar-2015	P31	GII
OL913976	Hu/US/2015/GII.4 Sydney[P31]/Houston11006	USA	stool	Homo sapiens	04-Feb-2015	P31	GII
OL913977	Hu/US/2015/GII.4 Sydney[P31]/Houston11136	USA	stool	Homo sapiens	19-Apr-2015	P31	GII
MT735394	Hu/NL/2017/ GII.4 Hong Kong[P31]/Zandvoort/0471	Netherlands	feces	Homo sapiens	17-Nov-2017	P31	GII
OL943802	Hu/US/2013/GII.17[P31]/Guatemala0082-GII17	Guatemala	stool	Homo sapiens	05-Jun-2013	P31	GII
MW009071	510-1	USA	stool	Homo sapiens	01-May-2015	P31	GII
OP727610	OCS4	United Kingdom	stool sample	Homo sapiens	Jan-2017	P31	GII
MW305738	JW2015	USA	feces	Homo sapiens	2015	P31	GII
MW305527	ONVHH2290	Peru	feces	Homo sapiens	25-Jan-2014	P31	GII
MW305528	ONVHH2342	Peru	feces	Homo sapiens	29-Jan-2014	P31	GII
MW305530	ONVHH1493	Peru	feces	Homo sapiens	07-Nov-2013	P31	GII
MW305534	ONVHH0711	Peru	feces	Homo sapiens	10-Sep-2013	P31	GII
MW305535	ONVHH0051	Peru	feces	Homo sapiens	03-Jun-2013	P31	GII
MW305623	Arg12866	Argentina	feces	Homo sapiens	2014	P31	GII
MW305624	Arg12908	Argentina	feces	Homo sapiens	2014	P31	GII
MW305617	Arg10907	Argentina	feces	Homo sapiens	2012	P31	GII
MW305621	Arg12774	Argentina	feces	Homo sapiens	2014	P31	GII
MW305626	Arg13435	Argentina	feces	Homo sapiens	2014	P31	GII
OP727612	OES1	United Kingdom	stool sample	Homo sapiens	Jan-2017	P31	GII
OP727613	OES3	United Kingdom	stool sample	Homo sapiens	Jan-2017	P31	GII
OP727614	OES4	United Kingdom	stool sample	Homo sapiens	Jan-2017	P31	GII
MW305607	Arg4446	Argentina	feces	Homo sapiens	2005	P31	GII
MW305659	1047SR	Paraguay	feces	Homo sapiens	08-Feb-2005	P31	GII
OP727611	ODS3	United Kingdom	stool sample	Homo sapiens	Jan-2017	P31	GII
MZ279713	Hu/US/2013/GII.17[P31]/CA-RGDS-1125	USA	stool	Homo sapiens	16-Feb-2013	P31	GII
MZ279714	Hu/US/2013/GII.17[P31]/CA-RGDS-1124	USA	stool	Homo sapiens	23-Jan-2013	P31	GII
MT742777	WT-NORO-0887	United Kingdom	stool	Homo sapiens	Mar-2019	P31	GII
MZ279715	Hu/US/2013/GII.17[P31]/CA-RGDS-1126	USA	stool	Homo sapiens	05-Feb-2013	P31	GII
OP727609	OCS2	United Kingdom	stool sample	Homo sapiens	Jan-2017	P31	GII
MW305680	11632-c2	Japan	feces	Homo sapiens	15-May-2013	P31	GII
MW559994	Hu/GII.4/P31/001/2019/KEN	Kenya	human stool	Homo sapiens	22-Feb-2019	P31	GII
MW559990	Hu/GII.4/P31/004/2019/KEN	Kenya	human stool	Homo sapiens	09-May-2019	P31	GII
MW559991	Hu/GII.4/P31/003/2019/KEN	Kenya	human stool	Homo sapiens	09-Mar-2019	P31	GII
MW559993	Hu/GII.4/P31/002/2019/KEN	Kenya	human stool	Homo sapiens	06-Mar-2019	P31	GII
MW305682	11704-c2	Japan	feces	Homo sapiens	10-May-2013	P31	GII
MW559992	Hu/GII.4/P31/005/2019/KEN	Kenya	human stool	Homo sapiens	07-Aug-2019	P31	GII
OR039448	stool	USA: CA	stool	Homo sapiens	Feb-2014	P31	GII
MW019618	1026	Botswana: Gaborone	stool	Homo sapiens	18-Oct-2016	P31	GII
MW019621	4020	Botswana: Mochudi	stool	Homo sapiens	25-Oct-2017	P31	GII
MW019619	1059	Botswana: Gaborone	stool	Homo sapiens	21-Mar-2017	P31	GII
MW019957	1089	Botswana: Gaborone	stool	Homo sapiens	21-Nov-2017	P31	GII
MW019620	1079	Botswana: Gaborone	stool	Homo sapiens	16-Oct-2017	P31	GII
MW019959	2049	Botswana: Molepolole	stool	Homo sapiens	20-Oct-2017	P31	GII
MW019956	1048	Botswana: Gaborone	stool	Homo sapiens	20-Mar-2017	P31	GII
MW019958	1137	Botswana: Gaborone	stool	Homo sapiens	25-Sep-2018	P31	GII
OR086127	CA-107	USA: CA	stool	Homo sapiens	Apr-2017	P31	GII
OQ451907	Hu/CHN/2021/GII.P31-GII.4/SJZ1016	China	fecal sample	Homo sapiens	Feb-2022	P31	GII
OQ451913	Hu/CHN/2022/GII.P31-GII.4/SJZ7620	China	fecal sample	Homo sapiens	Feb-2022	P31	GII
OQ451924	Hu/CHN/2021/GII.P31-GII.4/SJZ8784	China	fecal sample	Homo sapiens	Feb-2022	P31	GII
OQ451916	Hu/CHN/2021/GII.P31-GII.4/SJZ8032	China	fecal sample	Homo sapiens	Feb-2022	P31	GII
OQ451917	Hu/CHN/2021/GII.P31-GII.4/SJZ8123	China	fecal sample	Homo sapiens	Feb-2022	P31	GII
OQ451919	Hu/CHN/2021/GII.P31-GII.4/SJZ8380	China	fecal sample	Homo sapiens	Feb-2022	P31	GII
OQ451911	Hu/CHN/2022/GII.P31-GII.4/SJZ7405	China	fecal sample	Homo sapiens	Feb-2022	P31	GII
OQ451918	Hu/CHN/2021/GII.P31-GII.4/SJZ8237	China	fecal sample	Homo sapiens	Feb-2022	P31	GII
OQ451908	Hu/CHN/2021/GII.P31-GII.4/SJZ7033	China	fecal sample	Homo sapiens	Feb-2022	P31	GII
OQ451921	Hu/CHN/2021/GII.P31-GII.4/SJZ8534	China	fecal sample	Homo sapiens	Feb-2022	P31	GII
OQ451906	Hu/CHN/2021/GII.P31-GII.4/SJZ1007	China	fecal sample	Homo sapiens	Feb-2022	P31	GII
OQ451910	Hu/CHN/2022/GII.P31-GII.4/SJZ7311	China	fecal sample	Homo sapiens	Feb-2022	P31	GII
OQ451912	Hu/CHN/2022/GII.P31-GII.4/SJZ7488	China	fecal sample	Homo sapiens	Feb-2022	P31	GII
OQ451923	Hu/CHN/2021/GII.P31-GII.4/SJZ8700	China	fecal sample	Homo sapiens	Feb-2022	P31	GII
OQ451915	Hu/CHN/2021/GII.P31-GII.4/SJZ8021	China	fecal sample	Homo sapiens	Feb-2022	P31	GII
OQ451914	Hu/CHN/2021/GII.P31-GII.4/SJZ7933	China	fecal sample	Homo sapiens	Feb-2022	P31	GII
OQ451920	Hu/CHN/2021/GII.P31-GII.4/SJZ8458	China	fecal sample	Homo sapiens	Feb-2022	P31	GII
OQ451922	Hu/CHN/2021/GII.P31-GII.4/SJZ8608	China	fecal sample	Homo sapiens	Feb-2022	P31	GII
OQ451909	Hu/CHN/2022/GII.P31-GII.4/SJZ7309	China	fecal sample	Homo sapiens	Feb-2022	P31	GII
MW019622	3029	Botswana: Ramotswa	stool	Homo sapiens	19-Sep-2017	P31	GII
OL721917	P6	China	feces	Homo sapiens	20-Mar-2017	P6	GII
MW305739	HK28	Hong Kong	feces	Homo sapiens	1977	P6	GII
MW305737	HenrytonSP24	USA	feces	Homo sapiens	1972	P6	GII
MW305598	212	Japan	feces	Homo sapiens	16-Feb-1996	P6	GII
LC122933	Hu/GII/JP/2003/GII.P6-GII.6/TO-62	Japan:Tochigi	no data	Homo sapiens	2003-10-06	P6	GII
LC122932	Hu/GII/JP/2003/GII.P6-GII.6/TO-68	Japan:Tochigi	no data	Homo sapiens	2003-12-08	P6	GII
LC122931	Hu/GII/JP/2003/GII.P6-GII.6/TO-64	Japan:Tochigi	no data	Homo sapiens	2003-10-10	P6	GII
LC122930	Hu/GII/JP/2003/GII.P6-GII.6/TO-66	Japan:Tochigi	no data	Homo sapiens	2003-11-13	P6	GII
LC122929	Hu/GII/JP/2003/GII.P6-GII.6/TO-65	Japan:Tochigi	no data	Homo sapiens	2003-10-22	P6	GII
LC122928	Hu/GII/JP/2003/GII.P6-GII.6/TO-60	Japan:Tochigi	no data	Homo sapiens	2003-09-29	P6	GII
LC122927	Hu/GII/JP/2003/GII.P6-GII.6/TO-71	Japan:Tochigi	no data	Homo sapiens	2003-12-17	P6	GII
LC122926	Hu/GII/JP/2003/GII.P6-GII.6/TO-63	Japan:Tochigi	no data	Homo sapiens	2003-10-06	P6	GII
LC122925	Hu/GII/JP/2003/GII.P6-GII.6/TO-61	Japan:Tochigi	no data	Homo sapiens	2003-10-06	P6	GII
LC122924	Hu/GII/JP/2003/GII.P6-GII.6/TO-59	Japan:Tochigi	no data	Homo sapiens	2003-09-11	P6	GII
LC122923	Hu/GII/JP/2004/GII.P6-GII.6/HI-1	Japan:Hiroshima	no data	Homo sapiens	2004-11	P6	GII
MW243610	def2	China	feces	Homo sapiens	Mar-2019	P6	GII
LC771967	Hu/Japan/KaoGII6/2019	Japan	feces	Homo sapiens	2019	P7	GII
MN038126	Hu/US/2017/GII.P7-GII.7/CA-RGDS-1042	USA: CA	stool	Homo sapiens	13-Apr-2017	P7	GII
MK588004	Hu/USA/2017/GII.P7-GII.14/RGDS-1012	USA:CA	stool	Homo sapiens	Dec-2017	P7	GII
MK641589	CA-RGDS-1023	USA: AZ	stool	Homo sapiens	Feb-2018	P7	GII
KM461695	12-C-3/2012/GII.P7/GII.6	Taiwan	stool specimen from a 51-year male with diarrhea	Homo sapiens	Jan-2012	P7	GII
KM461694	11-FJ-5/2011/GII.P7/GII.6	Taiwan	stool specimen from a 6-year male with diarrhea	Homo sapiens	Nov-2011	P7	GII
KM461690	08-AG-1/2008/GII.P7/GII.6	Taiwan	stool specimen from a 54-year female with diarrhea	Homo sapiens	Nov-2008	P7	GII
KM267743	Hu/GII.P7/GII.6/Kaohsiung/13-BV-1/2013/TW	Taiwan	stool	Homo sapiens; 7 year old male with diarrhea	Dec-2013	P7	GII
KM267742	Hu/GII.P7/GII.6/Kaohsiung/13-BJ-3/2013/TW	Taiwan	stool	Homo sapiens; 8 year old female with diarrhea	Nov-2013	P7	GII
KM267741	Hu/GII.P7/GII.6/Yilan/13-BT-4/2014/TW	Taiwan	stool	Homo sapiens; 8 year old male with diarrhea	Dec-2013	P7	GII
KM267740	Hu/GII.P7/GII.6/Kaohsiung/13-BP-2/2013/TW	Taiwan	stool	Homo sapiens; 9 year old female with diarrhea	Dec-2013	P7	GII
KM036373	Hu/GII.P7/GII.6/Hualien/14-AR-1/2014/TW	Taiwan	stool specimen from a 13-year female with diarrhea	Homo sapiens	Mar-2014	P7	GII
OR546400	GII/Hu/TH/2023/GII.8[P8]/B10069	Thailand	feces	Homo sapiens	13-Jun-2023	P8	GII.8
OR546391	GII/Hu/TH/2018/GII.8[P8]/B4899	Thailand	feces	Homo sapiens	02-Feb-2018	P8	GII.8
OR546392	GII/Hu/TH/2018/GII.8[P8]/B5182	Thailand	feces	Homo sapiens	18-Feb-2018	P8	GII.8
OR546393	GII/Hu/TH/2018/GII.8[P8]/B6213	Thailand	feces	Homo sapiens	18-Sep-2018	P8	GII.8
OR546394	GII/Hu/TH/2019/GII.8[P8]/B6941	Thailand	feces	Homo sapiens	30-Jul-2019	P8	GII.8
OR546395	GII/Hu/TH/2020/GII.8[P8]/B7634	Thailand	feces	Homo sapiens	04-Feb-2020	P8	GII.8
OR546396	GII/Hu/TH/2023/GII.8[P8]/B9202	Thailand	feces	Homo sapiens	22-Feb-2023	P8	GII.8
OR546397	GII/Hu/TH/2023/GII.8[P8]/B9256	Thailand	feces	Homo sapiens	27-Feb-2023	P8	GII.8
OR546398	GII/Hu/TH/2023/GII.8[P8]/B9804	Thailand	feces	Homo sapiens	19-Apr-2023	P8	GII.8
OR546399	GII/Hu/TH/2023/GII.8[P8]/B10039	Thailand	rectal swab	Homo sapiens	14-Jun-2023	P8	GII.8
MW661257	BMH18-086	Canada: Ottawa	feces	Homo sapiens	2018-10-26	P8	GII.8
MT712147	Hu/US/2014/GII.8[P8]/CA-RGDS-1087	USA: California	stool	Homo sapiens	Aug-2014	P8	GII.8
OP686904	Hu/US/2020/GII.8[P8]/CA-RGDS-1153	USA: CA	stool	Homo sapiens	Feb-2020	P8	GII.8
MZ292794	Hu/US/2014/GII.8[P8]/CA-RGDS-1133	USA	stool	Homo sapiens	25-Jul-2014	P8	GII.8
MN996298	SCD1061_4	China: Shanghai	asal swab	Homo sapiens	18-Feb-2018	P8	GII.8
