# Supplementary material for: Molecular evolution and diversity of the norovirus RNA-dependent RNA polymerase
Source: Sci Rep. 2026 Feb 14;16:9042. doi: 10.1038/s41598-026-40248-5 (PMC12992607; doi:10.1038/s41598-026-40248-5)
Supplement: Supplementary file 3 — Supplementary Material 3 [file 41598_2026_40248_MOESM3_ESM.xlsx]

## Sheet: GI_supplementary_table
Supplementary Table 2. Genbank accessions and metadata for Norovirus GI RdRP sequences used in this study.
Accession	Isolate_or_Strain	Country	isolation_Source	Host	collection_date	RdRP_type	Genotype
MZ462933.1	G15_13.5	Mexico: Morelos,Xoxocotla	stool	Homo sapiens; Stool of a female infant of 13.5 months old	02-Mar-2016	P1	GI
MH638228.1	ESP20695	USA	N/A	Homo sapiens	07-Nov-2017	P1	GI
MH638229.1	BA81265	USA	N/A	Homo sapiens	10-Nov-2017	P1	GI
MT008453.1	SCD1044_1	China: Shanghai	asal swab	Homo sapiens	18-Feb-2018	P1	GI
MK956174.1	G19-002	France: Nantes	sewage	N/A	22-Feb-2018	P1	GI
MK956173.1	G19-001	France: Nantes	sewage	N/A	22-Mar-2018	P1	GI
MK956175.1	G19-003	France: Nantes	sewage	N/A	22-Mar-2018	P1	GI
MT357991.1	Hu/US/2018/GI.1[P1]/CS0091	USA	stool	Homo sapiens	26-Jun-2018	P1	GI
MT357992.1	Hu/US/2018/GI.1[P1]/CS0088	USA	stool	Homo sapiens	26-Jun-2018	P1	GI
MT357993.1	Hu/US/2018/GI.1[P1]/CS0089	USA	stool	Homo sapiens	26-Jun-2018	P1	GI
MZ220330.1	Hu/US/2015/GI.1[P1]/CA-RGDS-1104	USA	stool	Homo sapiens	29-Jul-2015	P1	GI
MZ220331.1	Hu/US/2015/GI.1[P1]/CA-RGDS-1103	USA	stool	Homo sapiens	29-Jul-2015	P1	GI
MW305497.1	Arg11083	Argentina	feces	Homo sapiens	2013	P11	GI
MW305498.1	Arg11085	Argentina	feces	Homo sapiens	2013	P11	GI
OP162338.1	RIVM-NOV-2016-0303_R02-15	Netherlands	Human feces	Homo sapiens	2016-09-28	P11	GI
OP162339.1	RIVM-NOV-2016-0307_R02-16	Netherlands	Human feces	Homo sapiens	2016-09-28	P11	GI
OP162340.1	RIVM-NOV-2016-0478_R02-17	Netherlands	Human feces	Homo sapiens	2016-11-28	P11	GI
MT372477.1	Hu/US/2018/GI.6[P11]/Cabarrus0282	USA	stool	Homo sapiens	05-Jan-2018	P11	GI
MT357996.1	Hu/US/2018/GI.6[P11]/CS0036	USA	stool	Homo sapiens	07-Apr-2018	P11	GI
LC646339.1	N/A	Japan:Tokyo	N/A	Homo sapiens	2021-01	P11	GI
LC726060.1	N/A	Japan:Tokyo	N/A	Homo sapiens	2021-12	P11	GI
LC726061.1	N/A	Japan:Tokyo	N/A	Homo sapiens	2021-12	P11	GI
LC726062.1	N/A	Japan:Tokyo	N/A	Homo sapiens	2021-12	P11	GI
MZ227264.1	Hu/US/2016/GI.6[P11]/CA-RGDS-1110	USA	stool	Homo sapiens	22-Feb-2016	P11	GI
MZ227265.1	Hu/US/2016/GI.6[P11]/CA-RGDS-1111	USA	stool	Homo sapiens	22-Feb-2016	P11	GI
MT357995.1	Hu/US/2018/GI.6[P11]/CS0483	USA	stool	Homo sapiens	30-Oct-2018	P11	GI
OP162334.1	RIVM-NOV-2016-0220_R01-03	Netherlands	Human feces	Homo sapiens	2016-05-12	P13	GI.3
OR792774.1	SDJN201719	China	stool	Homo sapiens	2017-06-27	P13	GI.3
LC769710.1	Hu/IN/2018/GI.3[P13]/NICED-RV-659	India: Kolkata	N/A	Homo sapiens	2018-04-16	P13	GI.3
LC769711.1	Hu/IN/2018/GI.3[P13]/NICED-RV-791	India: Kolkata	N/A	Homo sapiens	2018-06-18	P13	GI.3
OR792775.1	SDLY201839	China	stool	Homo sapiens	2018-08-09	P13	GI.3
LC769686.1	Hu/IN/2019/GI.3[P13]/NICED-BCH-10876	India: South 24 Parganas	N/A	Homo sapiens	2019-04-01	P13	GI.3
LC769687.1	Hu/IN/2019/GI.3[P13]/NICED-BCH-10892	India: North 24 Parganas	N/A	Homo sapiens	2019-04-03	P13	GI.3
LC769690.1	Hu/IN/2019/GI.3[P13]/NICED-BCH-11157	India: Kolkata	N/A	Homo sapiens	2019-05-20	P13	GI.3
MZ203488.1	Hu/US/2012/GI.3[P13]/CA-RGDS-1101	USA	stool	Homo sapiens	01-Aug-2012	P13	GI.3
MT372466.1	Hu/US/2015/GI.3[P13]/Callao0680	USA	stool	Homo sapiens	06-Jan-2015	P13	GI.3
MW305493.1	C91	French Guiana	feces	Homo sapiens	14-Mar-1978	P13	GI.3
MW305492.1	C9	French Guiana	feces	Homo sapiens	17-Jan-1978	P13	GI.3
MT008455.1	SCD1053	China: Shanghai	asal swab	Homo sapiens	18-Feb-2018	P13	GI.3
MT008456.1	SCD1054_1	China: Shanghai	asal swab	Homo sapiens	18-Feb-2018	P13	GI.3
MW445537.1	18N239	China	Anal swab	Homo sapiens	19-Oct-2018	P13	GI.3
MT526276.1	329-3	USA	stool	Homo sapiens	26-May-2014	P13	GI.3
MT526277.1	329-2	USA	stool	Homo sapiens	26-May-2014	P13	GI.3
MT372467.1	Hu/US/2015/GI.3[P13]/Callao0729	USA	stool	Homo sapiens	27-Apr-2015	P13	GI.3
LC122690.1	N/A	Japan:Miyagi	N/A	Homo sapiens	2013-08-03	P2	GI.2
MH218656.1	NORO_188_01_10_2015	United Kingdom	N/A	Homo sapiens	01-Oct-2015	P2	GI.2
MH218720.1	NORO_79_05_07_2014	United Kingdom	N/A	Homo sapiens	05-Jul-2014	P2	GI.2
MT372465.1	Hu/US/2017/GI.2[P2]/Callao0618	USA	stool	Homo sapiens	06-Sep-2017	P2	GI.2
MH218649.1	NORO_181_09_09_2015	United Kingdom	N/A	Homo sapiens	09-Sep-2015	P2	GI.2
MT372464.1	Hu/US/2017/GI.2[P2]/Callao0615	USA	stool	Homo sapiens	13-Aug-2017	P2	GI.2
MZ223425.1	Hu/US/2014/GI.2[P2]/CA-RGDS-1106	USA	stool	Homo sapiens	18-Jun-2014	P2	GI.2
MZ223426.1	Hu/US/2014/GI.2[P2]/CA-RGDS-1105	USA	stool	Homo sapiens	18-Jun-2014	P2	GI.2
MK956176.1	G19-004	France: Nantes	sewage	N/A	22-Mar-2018	P2	GI.2
MK956178.1	G19-006	France: Nantes	sewage	N/A	22-Mar-2018	P2	GI.2
MW305481.1	PNV006003	Peru	feces	Homo sapiens	28-Apr-2008	P2	GI.2
MW305494.1	Arg4372	Argentina	feces	Homo sapiens	2004	P3	GI.3
MW305495.1	Arg4450	Argentina	feces	Homo sapiens	2005	P3	GI.3
KJ196292.1	Shimizu/KK2866	Japan	N/A	Homo sapiens	2007	P3	GI.3
NC_039897.1	Shimizu/KK2866	Japan	N/A	Homo sapiens	2007	P3	GI.3
MW305500.1	Arg14665	Argentina	feces	Homo sapiens	2016	P3	GI.3
LC122718.1	N/A	Japan:Osaka	N/A	Homo sapiens	2011-03-15	P3	GI.3
LC122719.1	N/A	Japan:Yamaguchi	N/A	Homo sapiens	2012-11-27	P3	GI.3
LC122715.1	N/A	Japan:Ehime	N/A	Homo sapiens	2014-02-26	P3	GI.3
LC122717.1	N/A	Japan:Shizuoka	N/A	Homo sapiens	2014-02-27	P3	GI.3
LC122716.1	N/A	Japan:Miyagi	N/A	Homo sapiens	2014-03-12	P3	GI.3
OP162337.1	RIVM-NOV-2016-0143_R01-20	Netherlands	Human feces	Homo sapiens	2016-01-13	P3	GI.3
MH218728.1	NORO_89_01_04_2015	United Kingdom	N/A	Homo sapiens	01-Apr-2015	P3	GI.3
MT372463.1	Hu/US/2016/GI.3[P3]/Callao0590	USA	stool	Homo sapiens	02-Sep-2016	P3	GI.3
MH218647.1	NORO_179_03_08_2015	United Kingdom	N/A	Homo sapiens	03-Aug-2015	P3	GI.3
MH218664.1	NORO_206_03_12_2015	United Kingdom	N/A	Homo sapiens	03-Dec-2015	P3	GI.3
MH218725.1	NORO_84_04_11_2014	United Kingdom	N/A	Homo sapiens	04-Nov-2014	P3	GI.3
MT372468.1	Hu/US/2015/GI.3[P3]/Callao0752	USA	stool	Homo sapiens	06-Jul-2015	P3	GI.3
MK789654.1	G19_013	France: Nantes	sewage	N/A	08-Jan-2014	P3	GI.3
MT372470.1	Hu/US/2015/GI.3[P3]/Callao0948	USA	stool	Homo sapiens	09-Oct-2015	P3	GI.3
MH218659.1	NORO_198_10_11_2015	United Kingdom	N/A	Homo sapiens	10-Nov-2015	P3	GI.3
MH218722.1	NORO_81_10_10_2014	United Kingdom	N/A	Homo sapiens	10-Oct-2014	P3	GI.3
MN448477.1	Hu/US/2013/GI.3[P3]/Westport0085	USA	stool	Homo sapiens	13-Aug-2013	P3	GI.3
MH218726.1	NORO_85_14_11_2014	United Kingdom	N/A	Homo sapiens	14-Nov-2014	P3	GI.3
MH218727.1	NORO_87_18_02_2015	United Kingdom	N/A	Homo sapiens	18-Feb-2015	P3	GI.3
MW305489.1	9-2	USA	feces	Homo sapiens	18-Jan-1988	P3	GI.3
MW305490.1	9-5	USA	feces	Homo sapiens	18-Jan-1988	P3	GI.3
MW305509.1	9-4	USA	feces	Homo sapiens	18-Jan-1988	P3	GI.3
MW305510.1	9-9	USA	feces	Homo sapiens	18-Jan-1988	P3	GI.3
MH218729.1	NORO_90_22_06_2015	United Kingdom	N/A	Homo sapiens	22-Jun-2015	P3	GI.3
MT031988.1	Hu/US/2019/GI.3[P3]/CS0048	USA	stool	Homo sapiens	23-Jan-2019	P3	GI.3
MT089578.1	461-1	USA	stool	Homo sapiens	24-Jul-2019	P3	GI.3
MT089579.1	461-2	USA	stool	Homo sapiens	24-Jul-2019	P3	GI.3
MT089580.1	461-3	USA	stool	Homo sapiens	24-Jul-2019	P3	GI.3
MH218724.1	NORO_83_31_10_2014	United Kingdom	N/A	Homo sapiens	31-Oct-2014	P3	GI.3
MW305499.1	Arg13668	Argentina	feces	Homo sapiens	2015	P4	GI
OP723153.1	MUR50	Spain: Murcia	stool	Homo sapiens	2021	P4	GI
OP723154.1	MUR52	Spain: Murcia	stool	Homo sapiens	2021	P4	GI
OP723155.1	MUR13	Spain: Murcia	stool	Homo sapiens	2021	P4	GI
OP723156.1	MUR23	Spain: Murcia	stool	Homo sapiens	2021	P4	GI
LC122712.1	N/A	Japan:Hokkaido	N/A	Homo sapiens	2004-03-31	P4	GI
LC122707.1	N/A	Japan:Hokkaido	N/A	Homo sapiens	2008-06-02	P4	GI
LC122709.1	N/A	Japan:Saitama	N/A	Homo sapiens	2010-01-13	P4	GI
LC122708.1	N/A	Japan:Hokkaido	N/A	Homo sapiens	2010-02-24	P4	GI
LC122710.1	N/A	Japan:Yamaguchi	N/A	Homo sapiens	2010-04-13	P4	GI
LC122704.1	N/A	Japan:Ehime	N/A	Homo sapiens	2012-12-21	P4	GI
LC122705.1	N/A	Japan:Hokkaido	N/A	Homo sapiens	2013-02-02	P4	GI
LC122706.1	N/A	Japan:Miyagi	N/A	Homo sapiens	2014-01-31	P4	GI
LC122703.1	N/A	Japan:Aomori	N/A	Homo sapiens	2014-06-20	P4	GI
OP162341.1	RIVM-NOV-2019-0025_R04-15_major	Netherlands	Human feces	Homo sapiens	2018-12-12	P4	GI
MN938460.1	33	China: Changsha	Anal swab	Homo sapiens	01-Apr-2019	P4	GI
MN938461.1	34	China: Changsha	Anal swab	Homo sapiens	01-Apr-2019	P4	GI
MZ229330.1	Hu/US/2012/GI.4[P4]/CA-RGDS-1107	USA	stool	Homo sapiens	04-May-2012	P4	GI
MZ229462.1	Hu/US/2012/GI.4[P4]/CA-RGDS-1108	USA	stool	Homo sapiens	04-May-2012	P4	GI
OK562729.1	2021GZ001	China: Guangzhou	rectal swab	Homo sapiens	15-Mar-2021	P4	GI
LC122711.1	N/A	Japan:Hiroshima	N/A	Homo sapiens	2005-05	P4	GI
MW305504.1	11692	Japan	feces	Homo sapiens	22-Jan-2013	P4	GI
MK956177.1	G19-005	France: Nantes	sewage	N/A	22-Mar-2018	P4	GI
OR685281.1	Hu/US/2022/GI.5[P4]/CA-RGDS-1179	USA: CA	stool	Homo sapiens	Feb-2022	P4	GI
OP669384.1	Hu/US/2021/GI.5[P4]/CA-RGDS-1151	USA: CA	stool	Homo sapiens	Oct-2021	P4	GI
LC122699.1	N/A	Japan:Hokkaido	N/A	Homo sapiens	2012-06-03	P6	GI
LC122700.1	N/A	Japan:Tochigi	N/A	Homo sapiens	2012-11-19	P6	GI
LC122701.1	N/A	Japan:Tochigi	N/A	Homo sapiens	2012-12-27	P6	GI
LC122702.1	N/A	Japan:Hokkaido	N/A	Homo sapiens	2013-06-06	P6	GI
LC122698.1	N/A	Japan:Ehime	N/A	Homo sapiens	2013-06-14	P6	GI
OP162342.1	RIVM-NOV-2019-0025_R04-15_minor	Netherlands	Human feces	Homo sapiens	2018-12-12	P6	GI
MW305501.1	11384	Japan	feces	Homo sapiens	04-Jan-2013	P6	GI
MW305502.1	11652	Japan	feces	Homo sapiens	12-Jun-2013	P6	GI
MW305503.1	11662	Japan	feces	Homo sapiens	27-Jun-2013	P6	GI
MW305505.1	11694	Japan	feces	Homo sapiens	28-Feb-2013	P6	GI
OP649636.1	Hu/US/2018/GI.6[P6]/CA-RGDS-1148	USA: CA	stool	Homo sapiens	Aug-2018	P6	GI
OP649637.1	HU/US/2018/GI.6[P6]/CA-RGDS-1149	USA: CA	stool	Homo sapiens	Aug-2018	P6	GI
