# Supplementary material for: Molecular evolution and diversity of the norovirus RNA-dependent RNA polymerase
Source: Sci Rep. 2026 Feb 14;16:9042. doi: 10.1038/s41598-026-40248-5 (PMC12992607; doi:10.1038/s41598-026-40248-5)
Supplement: Supplementary file 4 — Supplementary Material 4 [file 41598_2026_40248_MOESM4_ESM.xlsx]

## Sheet: Supplementary_Table3
Genotype	Ptype	Mutation	Count	Frequency
GI	P1	X333A	7	0.5
GI	P1	X333S	7	0.5
GI	P1	K382R	6	0.43
GI	P1	P207S	4	0.29
GI	P1	K48R	3	0.21
GI	P1	Y122H	3	0.21
GI	P1	E71D	2	0.14
GI	P1	F120Y	2	0.14
GI	P1	G153A	2	0.14
GI	P1	H15Y	2	0.14
GI	P1	I178V	2	0.14
GI	P1	N148S	2	0.14
GI	P1	R367K	2	0.14
GI	P1	T220I	2	0.14
GI	P1	I260V	1	0.07
GI	P1	M92V	1	0.07
GI	P1	P354S	1	0.07
GI	P11	I440V	3	0.21
GII	P12	R76K	26	0.34
GII	P12	K79R	7	0.09
GII	P12	L490M	6	0.08
GII	P12	M481T	6	0.08
GII	P12	I332V	4	0.05
GII	P12	L440M	4	0.05
GII	P12	M125I	4	0.05
GII	P12	Q439H	4	0.05
GII	P12	S4D	3	0.04
GII	P12	I175V	2	0.03
GII	P12	S4G	2	0.03
GII	P12	A34V	1	0.01
GII	P12	A453T	1	0.01
GII	P12	F151Y	1	0.01
GII	P12	K146R	1	0.01
GII	P12	K178R	1	0.01
GII	P12	M203L	1	0.01
GII	P12	N132S	1	0.01
GII	P12	N220S	1	0.01
GII	P12	N386D	1	0.01
GII	P12	R231K	1	0.01
GII	P12	S18N	1	0.01
GII	P12	S4N	1	0.01
GII	P12	T396S	1	0.01
GII	P12	V211I	1	0.01
GII	P12	V324I	1	0.01
GII	P12	V91I	1	0.01
GI.3	P13	X19N	9	0.5
GI.3	P13	X19S	9	0.5
GI.3	P13	D3G	7	0.39
GI.3	P13	S135N	7	0.39
GI.3	P13	R50K	6	0.33
GI.3	P13	I194V	5	0.28
GI.3	P13	I474V	5	0.28
GI.3	P13	K364R	5	0.28
GI.3	P13	S356P	5	0.28
GI.3	P13	S108G	3	0.17
GI.3	P13	S157P	3	0.17
GI.3	P13	T435P	3	0.17
GI.3	P13	D425E	2	0.11
GI.3	P13	F240Y	2	0.11
GI.3	P13	H124Y	2	0.11
GI.3	P13	L64M	2	0.11
GI.3	P13	S108N	2	0.11
GI.3	P13	S157H	2	0.11
GI.3	P13	T101P	2	0.11
GI.3	P13	T435A	2	0.11
GI.3	P13	V382I	2	0.11
GI.3	P13	Y122H	2	0.11
GI.3	P13	Y317L	2	0.11
GI.3	P13	D3N	1	0.06
GI.3	P13	D425G	1	0.06
GI.3	P13	I381S	1	0.06
GI.3	P13	L431M	1	0.06
GI.3	P13	N252S	1	0.06
GI.3	P13	N5S	1	0.06
GI.3	P13	T101A	1	0.06
GI.3	P13	V98A	1	0.06
GII	P15	S253C	17	0.35
GII	P15	C429S	16	0.33
GII	P15	D384N	16	0.33
GII	P15	M157V	16	0.33
GII	P15	K79N	14	0.29
GII	P15	K21N	12	0.24
GII	P15	L16F	5	0.1
GII	P15	K177N	4	0.08
GII	P15	N81S	4	0.08
GII	P15	N99S	3	0.06
GII	P15	A233S	2	0.04
GII	P15	A322S	2	0.04
GII	P15	E3D	2	0.04
GII	P15	S135T	2	0.04
GII	P15	S23C	2	0.04
GII	P15	I179T	1	0.02
GII	P15	I316T	1	0.02
GII	P15	I346V	1	0.02
GII	P15	K18R	1	0.02
GII	P15	K236R	1	0.02
GII	P15	L360S	1	0.02
GII	P15	M150V	1	0.02
GII	P15	N99D	1	0.02
GII	P15	V160I	1	0.02
GII	P16	K457R	101	0.24
GII	P16	H123Y	63	0.15
GII	P16	I332V	61	0.15
GII	P16	V125A	61	0.15
GII	P16	Q357K	58	0.14
GII	P16	T293S	59	0.14
GII	P16	I175V	54	0.13
GII	P16	A360T	47	0.11
GII	P16	E173D	45	0.11
GII	P16	S212T	41	0.1
GII	P16	A312T	39	0.09
GII	P16	K363R	33	0.08
GII	P16	K54R	32	0.08
GII	P16	N502S	33	0.08
GII	P16	H121Y	29	0.07
GII	P16	I193V	27	0.07
GII	P16	T105S	26	0.06
GII	P16	I211V	20	0.05
GII	P16	I228V	19	0.05
GII	P16	I274T	21	0.05
GII	P16	K178R	20	0.05
GII	P16	A281S	16	0.04
GII	P16	A442S	15	0.04
GII	P16	G177R	18	0.04
GII	P16	K236R	18	0.04
GII	P16	K326D	15	0.04
GII	P16	L98I	16	0.04
GII	P16	M206L	16	0.04
GII	P16	M337L	17	0.04
GII	P16	N33T	16	0.04
GII	P16	N427F	15	0.04
GII	P16	Q88K	16	0.04
GII	P16	R264K	16	0.04
GII	P16	R49K	16	0.04
GII	P16	R79K	18	0.04
GII	P16	S190A	16	0.04
GII	P16	S448A	16	0.04
GII	P16	T135S	16	0.04
GII	P16	A257S	14	0.03
GII	P16	A360G	14	0.03
GII	P16	D3Y	11	0.03
GII	P16	D4N	13	0.03
GII	P16	F130H	14	0.03
GII	P16	F151Y	11	0.03
GII	P16	F503L	14	0.03
GII	P16	G18N	12	0.03
GII	P16	G451E	14	0.03
GII	P16	I179V	13	0.03
GII	P16	I292V	12	0.03
GII	P16	I90V	13	0.03
GII	P16	K103N	14	0.03
GII	P16	L259M	14	0.03
GII	P16	M221V	11	0.03
GII	P16	M415L	14	0.03
GII	P16	N386D	11	0.03
GII	P16	N427T	13	0.03
GII	P16	R419K	14	0.03
GII	P16	T135A	11	0.03
GII	P16	T137I	12	0.03
GII	P16	T429S	14	0.03
GII	P16	T464S	13	0.03
GII	P16	V215I	14	0.03
GII	P16	A272T	7	0.02
GII	P16	G18S	8	0.02
GII	P16	K326N	7	0.02
GII	P16	N427S	10	0.02
GII	P16	S198A	9	0.02
GII	P16	S409N	8	0.02
GII	P16	S81N	8	0.02
GII	P16	T396S	7	0.02
GII	P16	V275I	10	0.02
GII	P16	A208T	4	0.01
GII	P16	A253D	3	0.01
GII	P16	A257T	5	0.01
GII	P16	A360V	3	0.01
GII	P16	E134D	3	0.01
GII	P16	E383G	5	0.01
GII	P16	F130C	4	0.01
GII	P16	F130Y	3	0.01
GII	P16	G138S	4	0.01
GII	P16	G55S	6	0.01
GII	P16	H121F	6	0.01
GII	P16	H121N	4	0.01
GII	P16	I261V	3	0.01
GII	P16	I274V	6	0.01
GII	P16	I438V	4	0.01
GII	P16	I458V	4	0.01
GII	P16	K103R	3	0.01
GII	P16	K326R	3	0.01
GII	P16	K68R	3	0.01
GII	P16	K76R	4	0.01
GII	P16	L412F	3	0.01
GII	P16	L412W	5	0.01
GII	P16	L94F	5	0.01
GII	P16	M415V	3	0.01
GII	P16	M430T	5	0.01
GII	P16	N295S	4	0.01
GII	P16	T158A	3	0.01
GII	P16	T396A	4	0.01
GII	P16	T464A	4	0.01
GII	P16	V53I	3	0.01
GII	P16	W402S	5	0.01
GII	P16	A107S	1	0
GII	P16	A107T	2	0
GII	P16	A107V	1	0
GII	P16	A111T	2	0
GII	P16	A144T	1	0
GII	P16	A147S	1	0
GII	P16	A163G	2	0
GII	P16	A164S	1	0
GII	P16	A19S	1	0
GII	P16	A253V	2	0
GII	P16	A257V	1	0
GII	P16	A267P	2	0
GII	P16	A312S	1	0
GII	P16	A320V	1	0
GII	P16	A334T	1	0
GII	P16	A400P	1	0
GII	P16	A442V	1	0
GII	P16	A447S	2	0
GII	P16	A85T	1	0
GII	P16	D204E	1	0
GII	P16	D354N	1	0
GII	P16	D384E	1	0
GII	P16	D3G	1	0
GII	P16	D3N	1	0
GII	P16	D407E	1	0
GII	P16	D425N	1	0
GII	P16	D4G	1	0
GII	P16	D4S	2	0
GII	P16	D65N	1	0
GII	P16	E129A	1	0
GII	P16	E129D	2	0
GII	P16	E260D	1	0
GII	P16	E323R	1	0
GII	P16	E364G	1	0
GII	P16	E383K	1	0
GII	P16	E510G	1	0
GII	P16	E72G	1	0
GII	P16	E95D	1	0
GII	P16	F130S	2	0
GII	P16	F265L	2	0
GII	P16	F28L	2	0
GII	P16	G177S	1	0
GII	P16	G18D	2	0
GII	P16	G1E	1	0
GII	P16	G225S	1	0
GII	P16	G2E	1	0
GII	P16	H156N	2	0
GII	P16	I211T	1	0
GII	P16	I227M	1	0
GII	P16	I311V	1	0
GII	P16	I351V	2	0
GII	P16	I380T	2	0
GII	P16	I380V	1	0
GII	P16	I381T	1	0
GII	P16	I381V	2	0
GII	P16	I458T	1	0
GII	P16	K103D	2	0
GII	P16	K178N	1	0
GII	P16	K180R	1	0
GII	P16	K181R	1	0
GII	P16	K236N	1	0
GII	P16	K236Q	1	0
GII	P16	K291Q	1	0
GII	P16	K291R	1	0
GII	P16	K326E	1	0
GII	P16	K352Q	1	0
GII	P16	K361R	1	0
GII	P16	K405R	1	0
GII	P16	K460R	1	0
GII	P16	K467R	1	0
GII	P16	L321P	1	0
GII	P16	L353V	2	0
GII	P16	L367Q	1	0
GII	P16	L388I	1	0
GII	P16	L59W	1	0
GII	P16	M219X	1	0
GII	P16	M221I	1	0
GII	P16	M337V	1	0
GII	P16	M415I	2	0
GII	P16	M430V	2	0
GII	P16	M441I	1	0
GII	P16	M63V	1	0
GII	P16	N132S	1	0
GII	P16	N335H	1	0
GII	P16	N335S	1	0
GII	P16	N386H	1	0
GII	P16	N427D	2	0
GII	P16	N502D	1	0
GII	P16	P101S	2	0
GII	P16	P16S	2	0
GII	P16	P421S	1	0
GII	P16	P480S	1	0
GII	P16	P51S	1	0
GII	P16	P73S	2	0
GII	P16	P77L	1	0
GII	P16	Q270H	2	0
GII	P16	Q408H	1	0
GII	P16	Q60H	1	0
GII	P16	R234I	1	0
GII	P16	R264I	1	0
GII	P16	R30K	1	0
GII	P16	R392Q	1	0
GII	P16	R79T	1	0
GII	P16	S23I	1	0
GII	P16	S322C	1	0
GII	P16	S382G	1	0
GII	P16	S409G	1	0
GII	P16	S409R	1	0
GII	P16	S434T	1	0
GII	P16	S453A	1	0
GII	P16	S453F	1	0
GII	P16	S453P	1	0
GII	P16	S491G	1	0
GII	P16	S81G	2	0
GII	P16	T135N	1	0
GII	P16	T137S	2	0
GII	P16	T137V	1	0
GII	P16	T24A	1	0
GII	P16	T24I	1	0
GII	P16	T293A	1	0
GII	P16	T293I	1	0
GII	P16	T34S	2	0
GII	P16	T394A	2	0
GII	P16	T394M	1	0
GII	P16	T40I	1	0
GII	P16	T492M	1	0
GII	P16	T71I	1	0
GII	P16	T97I	1	0
GII	P16	V125I	1	0
GII	P16	V125M	2	0
GII	P16	V125T	1	0
GII	P16	V160M	1	0
GII	P16	V254I	2	0
GII	P16	V263I	1	0
GII	P16	V284A	1	0
GII	P16	V285M	2	0
GII	P16	V62I	1	0
GII	P16	V93F	1	0
GII	P16	Y106F	2	0
GII	P16	Y161F	2	0
GII	P16	Y237C	1	0
GII	P16	Y416D	1	0
GII	P16	Y416F	2	0
GII	P17	P51Q	14	0.23
GII	P17	F206L	4	0.07
GII	P17	V395I	4	0.07
GII	P17	A293V	3	0.05
GII	P17	I215V	3	0.05
GII	P17	N79K	3	0.05
GII	P17	N81S	3	0.05
GII	P17	Q102E	3	0.05
GII	P17	R49K	3	0.05
GII	P17	E153K	1	0.02
GII	P17	G445S	1	0.02
GII	P17	I381V	1	0.02
GII	P17	K139R	1	0.02
GII	P17	K88E	1	0.02
GII	P17	M337I	1	0.02
GII	P17	N18S	1	0.02
GII	P17	S427N	1	0.02
GII	P17	T394A	1	0.02
GI.2	P2	S207P	2	0.18
GI.2	P2	S272T	2	0.18
GI.2	P2	A355V	1	0.09
GI.2	P2	K367R	1	0.09
GI.2	P2	T428A	1	0.09
GI.2	P2	Y289H	1	0.09
GII	P21	V179I	55	0.47
GII	P21	N386D	54	0.46
GII	P21	R363K	53	0.45
GII	P21	R419K	50	0.42
GII	P21	S135T	45	0.38
GII	P21	K291R	38	0.32
GII	P21	F427S	35	0.3
GII	P21	V178K	35	0.3
GII	P21	F151Y	33	0.28
GII	P21	D129E	28	0.24
GII	P21	A360T	26	0.22
GII	P21	K236R	26	0.22
GII	P21	K103R	19	0.16
GII	P21	V178T	15	0.13
GII	P21	A360V	13	0.11
GII	P21	D65E	13	0.11
GII	P21	E134D	13	0.11
GII	P21	H123Y	11	0.09
GII	P21	N4D	11	0.09
GII	P21	E424G	10	0.08
GII	P21	K88R	9	0.08
GII	P21	P267S	10	0.08
GII	P21	S135A	8	0.07
GII	P21	M125V	6	0.05
GII	P21	S502C	6	0.05
GII	P21	K139R	5	0.04
GII	P21	K146R	5	0.04
GII	P21	K405R	5	0.04
GII	P21	A257T	3	0.03
GII	P21	A360I	4	0.03
GII	P21	A360S	3	0.03
GII	P21	E424D	3	0.03
GII	P21	G2S	3	0.03
GII	P21	G55S	3	0.03
GII	P21	I175V	4	0.03
GII	P21	I193V	4	0.03
GII	P21	I292V	4	0.03
GII	P21	I381V	3	0.03
GII	P21	K457R	4	0.03
GII	P21	K76R	3	0.03
GII	P21	L206F	3	0.03
GII	P21	N156S	3	0.03
GII	P21	P16H	4	0.03
GII	P21	P267A	3	0.03
GII	P21	S81G	3	0.03
GII	P21	S81N	4	0.03
GII	P21	T137I	3	0.03
GII	P21	A107S	2	0.02
GII	P21	A111Q	2	0.02
GII	P21	A11H	2	0.02
GII	P21	A141G	2	0.02
GII	P21	A19G	2	0.02
GII	P21	A208P	2	0.02
GII	P21	A253Q	2	0.02
GII	P21	A256T	2	0.02
GII	P21	A257E	2	0.02
GII	P21	A258S	2	0.02
GII	P21	A312N	2	0.02
GII	P21	A334S	2	0.02
GII	P21	A360Q	2	0.02
GII	P21	A448S	2	0.02
GII	P21	A500L	2	0.02
GII	P21	C130D	2	0.02
GII	P21	C195A	2	0.02
GII	P21	C210V	2	0.02
GII	P21	C9A	2	0.02
GII	P21	D142E	2	0.02
GII	P21	D173E	2	0.02
GII	P21	D326G	2	0.02
GII	P21	D384Q	2	0.02
GII	P21	D472E	2	0.02
GII	P21	E134T	2	0.02
GII	P21	E153L	2	0.02
GII	P21	E205A	2	0.02
GII	P21	E230A	2	0.02
GII	P21	E260A	2	0.02
GII	P21	E268S	2	0.02
GII	P21	E277K	2	0.02
GII	P21	E356A	2	0.02
GII	P21	E383R	2	0.02
GII	P21	E468T	2	0.02
GII	P21	E479Q	2	0.02
GII	P21	E494T	2	0.02
GII	P21	E506D	2	0.02
GII	P21	F229Y	2	0.02
GII	P21	F265L	2	0.02
GII	P21	F290Y	2	0.02
GII	P21	F403Q	2	0.02
GII	P21	F473M	2	0.02
GII	P21	F503S	2	0.02
GII	P21	G15K	2	0.02
GII	P21	G163A	2	0.02
GII	P21	G177Q	2	0.02
GII	P21	G17S	2	0.02
GII	P21	G201P	2	0.02
GII	P21	H121Y	2	0.02
GII	P21	H270E	2	0.02
GII	P21	I227M	2	0.02
GII	P21	I294V	2	0.02
GII	P21	I331V	2	0.02
GII	P21	I381L	2	0.02
GII	P21	I438V	2	0.02
GII	P21	I90V	2	0.02
GII	P21	I91T	2	0.02
GII	P21	I98M	2	0.02
GII	P21	K103P	2	0.02
GII	P21	K139E	2	0.02
GII	P21	K146H	2	0.02
GII	P21	K21A	2	0.02
GII	P21	K231E	2	0.02
GII	P21	K231R	2	0.02
GII	P21	K264R	2	0.02
GII	P21	K291I	2	0.02
GII	P21	K352D	2	0.02
GII	P21	K357R	2	0.02
GII	P21	K361V	2	0.02
GII	P21	K368R	2	0.02
GII	P21	K460S	2	0.02
GII	P21	K49R	2	0.02
GII	P21	K54G	2	0.02
GII	P21	K54R	2	0.02
GII	P21	K5X	2	0.02
GII	P21	K79E	2	0.02
GII	P21	K87V	2	0.02
GII	P21	K88E	2	0.02
GII	P21	L149N	2	0.02
GII	P21	L14I	2	0.02
GII	P21	L202F	2	0.02
GII	P21	L206I	2	0.02
GII	P21	L255M	2	0.02
GII	P21	L259F	2	0.02
GII	P21	L259M	2	0.02
GII	P21	L316I	2	0.02
GII	P21	L321M	2	0.02
GII	P21	L337Y	2	0.02
GII	P21	L353F	2	0.02
GII	P21	L379I	2	0.02
GII	P21	L385V	2	0.02
GII	P21	L412E	2	0.02
GII	P21	L461K	2	0.02
GII	P21	L466I	2	0.02
GII	P21	L94I	2	0.02
GII	P21	M125K	2	0.02
GII	P21	M192V	2	0.02
GII	P21	M203C	2	0.02
GII	P21	M221S	2	0.02
GII	P21	M415I	2	0.02
GII	P21	M415L	2	0.02
GII	P21	M430L	2	0.02
GII	P21	M441I	2	0.02
GII	P21	M471L	2	0.02
GII	P21	M63L	2	0.02
GII	P21	N18K	2	0.02
GII	P21	N18S	2	0.02
GII	P21	N222I	2	0.02
GII	P21	N295K	2	0.02
GII	P21	N335Q	2	0.02
GII	P21	N4X	2	0.02
GII	P21	N92S	2	0.02
GII	P21	P100T	2	0.02
GII	P21	P12E	2	0.02
GII	P21	P267V	2	0.02
GII	P21	P399A	2	0.02
GII	P21	P437K	2	0.02
GII	P21	P452E	2	0.02
GII	P21	P480A	2	0.02
GII	P21	P77M	2	0.02
GII	P21	Q102T	2	0.02
GII	P21	Q108D	2	0.02
GII	P21	Q251N	2	0.02
GII	P21	Q273S	2	0.02
GII	P21	Q408R	2	0.02
GII	P21	Q478W	2	0.02
GII	P21	R216K	2	0.02
GII	P21	R234K	2	0.02
GII	P21	R245A	2	0.02
GII	P21	R397K	2	0.02
GII	P21	R477G	2	0.02
GII	P21	S145A	2	0.02
GII	P21	S187A	2	0.02
GII	P21	S233A	2	0.02
GII	P21	S266T	2	0.02
GII	P21	S281A	2	0.02
GII	P21	S293R	2	0.02
GII	P21	S32T	2	0.02
GII	P21	S382R	2	0.02
GII	P21	S409G	2	0.02
GII	P21	S434P	2	0.02
GII	P21	S453K	2	0.02
GII	P21	S456R	2	0.02
GII	P21	S464Q	2	0.02
GII	P21	S488H	2	0.02
GII	P21	S491G	2	0.02
GII	P21	S502E	2	0.02
GII	P21	T105S	2	0.02
GII	P21	T158K	2	0.02
GII	P21	T172P	2	0.02
GII	P21	T212K	2	0.02
GII	P21	T33P	2	0.02
GII	P21	T34E	2	0.02
GII	P21	T375S	2	0.02
GII	P21	T389V	2	0.02
GII	P21	T396S	2	0.02
GII	P21	T40V	2	0.02
GII	P21	T492L	2	0.02
GII	P21	T71A	2	0.02
GII	P21	T7H	2	0.02
GII	P21	V160L	2	0.02
GII	P21	V178I	2	0.02
GII	P21	V178S	2	0.02
GII	P21	V211I	2	0.02
GII	P21	V215I	2	0.02
GII	P21	V254I	2	0.02
GII	P21	V263C	2	0.02
GII	P21	V284E	2	0.02
GII	P21	V302F	2	0.02
GII	P21	V395I	2	0.02
GII	P21	V82L	2	0.02
GII	P21	V93M	2	0.02
GII	P21	W308V	2	0.02
GII	P21	W402F	2	0.02
GII	P21	Y106F	2	0.02
GII	P21	Y237N	2	0.02
GII	P21	Y239F	2	0.02
GII	P21	Y416W	2	0.02
GII	P21	A312T	1	0.01
GII	P21	A400V	1	0.01
GII	P21	C130Y	1	0.01
GII	P21	D204E	1	0.01
GII	P21	D326N	1	0.01
GII	P21	F503L	1	0.01
GII	P21	F503Y	1	0.01
GII	P21	H270Q	1	0.01
GII	P21	I332V	1	0.01
GII	P21	I458V	1	0.01
GII	P21	K21R	1	0.01
GII	P21	K460R	1	0.01
GII	P21	K79N	1	0.01
GII	P21	L353I	1	0.01
GII	P21	L36M	1	0.01
GII	P21	M125I	1	0.01
GII	P21	M157V	1	0.01
GII	P21	M285V	1	0.01
GII	P21	M430I	1	0.01
GII	P21	M430T	1	0.01
GII	P21	N4S	1	0.01
GII	P21	P267T	1	0.01
GII	P21	P378S	1	0.01
GII	P21	P38L	1	0.01
GII	P21	R419M	1	0.01
GII	P21	S81R	1	0.01
GII	P21	T158S	1	0.01
GII	P21	T212S	1	0.01
GII	P21	V178N	1	0.01
GII	P21	V178R	1	0.01
GII	P21	V211T	1	0.01
GII	P21	V284M	1	0.01
GII	P21	Y237C	1	0.01
GII	P21	Y416F	1	0.01
GI.3	P3	V382I	15	0.44
GI.3	P3	V439I	13	0.38
GI.3	P3	H122Y	9	0.26
GI.3	P3	I362V	9	0.26
GI.3	P3	I381V	8	0.24
GI.3	P3	G461S	6	0.18
GI.3	P3	S108N	6	0.18
GI.3	P3	R383K	5	0.15
GI.3	P3	L322M	4	0.12
GI.3	P3	S157P	4	0.12
GI.3	P3	F238Y	3	0.09
GI.3	P3	H147L	3	0.09
GI.3	P3	N135S	3	0.09
GI.3	P3	P209S	3	0.09
GI.3	P3	Y236F	3	0.09
GI.3	P3	C264S	2	0.06
GI.3	P3	D377E	2	0.06
GI.3	P3	D499N	2	0.06
GI.3	P3	G3D	2	0.06
GI.3	P3	I255V	2	0.06
GI.3	P3	I357A	2	0.06
GI.3	P3	Q385H	2	0.06
GI.3	P3	S234A	2	0.06
GI.3	P3	T92S	2	0.06
GI.3	P3	V98T	2	0.06
GI.3	P3	A246S	1	0.03
GI.3	P3	A81T	1	0.03
GI.3	P3	A94T	1	0.03
GI.3	P3	E425D	1	0.03
GI.3	P3	I352V	1	0.03
GI.3	P3	I442V	1	0.03
GI.3	P3	I95L	1	0.03
GI.3	P3	K213R	1	0.03
GI.3	P3	L15I	1	0.03
GI.3	P3	L317M	1	0.03
GI.3	P3	N19S	1	0.03
GI.3	P3	Q361R	1	0.03
GI.3	P3	R358K	1	0.03
GI.3	P3	S435T	1	0.03
GI.3	P3	T33N	1	0.03
GI.3	P3	V98I	1	0.03
GII	P31	V179I	93	0.47
GII	P31	I274V	78	0.4
GII	P31	V175I	38	0.19
GII	P31	F427S	30	0.15
GII	P31	S4N	29	0.15
GII	P31	K357R	28	0.14
GII	P31	I193V	20	0.1
GII	P31	R236K	20	0.1
GII	P31	S409G	14	0.07
GII	P31	A320V	11	0.06
GII	P31	E134D	11	0.06
GII	P31	I332V	12	0.06
GII	P31	G177A	9	0.05
GII	P31	I458L	10	0.05
GII	P31	K457Q	9	0.05
GII	P31	K5R	9	0.05
GII	P31	M125V	9	0.05
GII	P31	N81S	10	0.05
GII	P31	D384G	7	0.04
GII	P31	D3E	8	0.04
GII	P31	F106Y	7	0.04
GII	P31	F151Y	7	0.04
GII	P31	I458V	7	0.04
GII	P31	I90V	7	0.04
GII	P31	K139R	8	0.04
GII	P31	K457R	8	0.04
GII	P31	M219I	8	0.04
GII	P31	S18K	8	0.04
GII	P31	S4D	8	0.04
GII	P31	A360T	5	0.03
GII	P31	D326G	5	0.03
GII	P31	E407D	5	0.03
GII	P31	E424A	5	0.03
GII	P31	F503G	5	0.03
GII	P31	H121Y	5	0.03
GII	P31	K264R	5	0.03
GII	P31	K49R	5	0.03
GII	P31	L206F	6	0.03
GII	P31	M415L	5	0.03
GII	P31	N156H	6	0.03
GII	P31	P267A	5	0.03
GII	P31	Q291K	5	0.03
GII	P31	R419K	5	0.03
GII	P31	S18N	5	0.03
GII	P31	S295N	5	0.03
GII	P31	T158Q	5	0.03
GII	P31	V211I	5	0.03
GII	P31	V215I	5	0.03
GII	P31	A107G	4	0.02
GII	P31	A107S	3	0.02
GII	P31	A190G	3	0.02
GII	P31	A257T	3	0.02
GII	P31	A448S	3	0.02
GII	P31	A453T	4	0.02
GII	P31	A453V	4	0.02
GII	P31	A464T	4	0.02
GII	P31	A85S	4	0.02
GII	P31	C130Y	3	0.02
GII	P31	D204E	4	0.02
GII	P31	D253A	3	0.02
GII	P31	D384N	4	0.02
GII	P31	D99V	3	0.02
GII	P31	E153Q	4	0.02
GII	P31	E84G	4	0.02
GII	P31	E95G	3	0.02
GII	P31	G163A	3	0.02
GII	P31	G55K	4	0.02
GII	P31	H209N	4	0.02
GII	P31	H270E	3	0.02
GII	P31	I274T	3	0.02
GII	P31	I331V	3	0.02
GII	P31	I438V	4	0.02
GII	P31	K368R	4	0.02
GII	P31	K54E	4	0.02
GII	P31	K87R	3	0.02
GII	P31	K88E	3	0.02
GII	P31	L206M	4	0.02
GII	P31	L321M	3	0.02
GII	P31	L337C	3	0.02
GII	P31	N81A	4	0.02
GII	P31	P35A	4	0.02
GII	P31	P501A	3	0.02
GII	P31	R126K	3	0.02
GII	P31	R234K	4	0.02
GII	P31	R419T	3	0.02
GII	P31	R483I	3	0.02
GII	P31	R79N	3	0.02
GII	P31	S18G	3	0.02
GII	P31	S442A	3	0.02
GII	P31	S456K	3	0.02
GII	P31	S491N	3	0.02
GII	P31	S491T	3	0.02
GII	P31	S502E	3	0.02
GII	P31	T117S	3	0.02
GII	P31	T24A	3	0.02
GII	P31	T325S	3	0.02
GII	P31	T33N	4	0.02
GII	P31	T33P	4	0.02
GII	P31	T34A	3	0.02
GII	P31	T34D	4	0.02
GII	P31	T492M	4	0.02
GII	P31	Y237F	4	0.02
GII	P31	A107T	1	0.01
GII	P31	A107V	1	0.01
GII	P31	A190S	2	0.01
GII	P31	A198S	2	0.01
GII	P31	A256E	2	0.01
GII	P31	A256G	2	0.01
GII	P31	A256S	2	0.01
GII	P31	A257V	1	0.01
GII	P31	A272G	2	0.01
GII	P31	A334S	2	0.01
GII	P31	A360D	2	0.01
GII	P31	A360Q	1	0.01
GII	P31	A400V	1	0.01
GII	P31	A447S	2	0.01
GII	P31	A453Q	1	0.01
GII	P31	A453S	2	0.01
GII	P31	A464N	1	0.01
GII	P31	A464S	2	0.01
GII	P31	A85D	2	0.01
GII	P31	A85E	2	0.01
GII	P31	C130G	1	0.01
GII	P31	C130H	2	0.01
GII	P31	C130N	2	0.01
GII	P31	C319R	1	0.01
GII	P31	C319S	1	0.01
GII	P31	C319W	2	0.01
GII	P31	D129E	1	0.01
GII	P31	D173E	2	0.01
GII	P31	D173S	2	0.01
GII	P31	D253C	1	0.01
GII	P31	D253G	1	0.01
GII	P31	D253S	2	0.01
GII	P31	D253Y	1	0.01
GII	P31	D326N	2	0.01
GII	P31	D384S	2	0.01
GII	P31	D386E	2	0.01
GII	P31	D386N	2	0.01
GII	P31	D386T	1	0.01
GII	P31	D425N	1	0.01
GII	P31	D472E	1	0.01
GII	P31	D65E	2	0.01
GII	P31	D99E	2	0.01
GII	P31	E134G	2	0.01
GII	P31	E152G	2	0.01
GII	P31	E205S	2	0.01
GII	P31	E230D	2	0.01
GII	P31	E260D	1	0.01
GII	P31	E277D	2	0.01
GII	P31	E323D	2	0.01
GII	P31	E356M	1	0.01
GII	P31	E356Q	2	0.01
GII	P31	E424G	1	0.01
GII	P31	E428D	1	0.01
GII	P31	E42V	2	0.01
GII	P31	E468S	1	0.01
GII	P31	E72A	2	0.01
GII	P31	F106V	2	0.01
GII	P31	F136V	2	0.01
GII	P31	F265Y	1	0.01
GII	P31	F28L	2	0.01
GII	P31	F338Y	2	0.01
GII	P31	F403Y	1	0.01
GII	P31	F427N	1	0.01
GII	P31	F427Y	1	0.01
GII	P31	F503S	1	0.01
GII	P31	G154A	2	0.01
GII	P31	G15S	1	0.01
GII	P31	G177E	2	0.01
GII	P31	G177K	2	0.01
GII	P31	G2D	2	0.01
GII	P31	G2N	1	0.01
GII	P31	G55S	1	0.01
GII	P31	H121Q	2	0.01
GII	P31	H121S	1	0.01
GII	P31	H123Q	2	0.01
GII	P31	H124P	2	0.01
GII	P31	H209S	2	0.01
GII	P31	H232X	1	0.01
GII	P31	H270Q	2	0.01
GII	P31	I228V	1	0.01
GII	P31	I261V	1	0.01
GII	P31	I292V	1	0.01
GII	P31	I294V	1	0.01
GII	P31	I331F	2	0.01
GII	P31	I381V	1	0.01
GII	P31	I431V	1	0.01
GII	P31	I438T	1	0.01
GII	P31	I91C	2	0.01
GII	P31	I91M	2	0.01
GII	P31	I91T	2	0.01
GII	P31	I91V	1	0.01
GII	P31	K103P	2	0.01
GII	P31	K103R	1	0.01
GII	P31	K139P	2	0.01
GII	P31	K139V	2	0.01
GII	P31	K146R	2	0.01
GII	P31	K178N	1	0.01
GII	P31	K178Q	1	0.01
GII	P31	K178T	1	0.01
GII	P31	K180R	1	0.01
GII	P31	K21N	2	0.01
GII	P31	K21R	1	0.01
GII	P31	K27R	1	0.01
GII	P31	K352N	1	0.01
GII	P31	K363R	2	0.01
GII	P31	K368I	2	0.01
GII	P31	K368V	1	0.01
GII	P31	K54R	1	0.01
GII	P31	K5H	2	0.01
GII	P31	K5L	1	0.01
GII	P31	K68X	1	0.01
GII	P31	K76R	2	0.01
GII	P31	L259M	1	0.01
GII	P31	L315I	1	0.01
GII	P31	L327M	1	0.01
GII	P31	L327R	2	0.01
GII	P31	L337M	2	0.01
GII	P31	L412I	1	0.01
GII	P31	L412M	2	0.01
GII	P31	L461M	1	0.01
GII	P31	L466I	1	0.01
GII	P31	L94R	2	0.01
GII	P31	M125I	1	0.01
GII	P31	M125K	2	0.01
GII	P31	M157V	1	0.01
GII	P31	M285L	1	0.01
GII	P31	M285V	2	0.01
GII	P31	M471L	1	0.01
GII	P31	M63L	2	0.01
GII	P31	N132S	2	0.01
GII	P31	N156S	1	0.01
GII	P31	N335H	1	0.01
GII	P31	N81T	2	0.01
GII	P31	N92S	2	0.01
GII	P31	P100A	2	0.01
GII	P31	P101A	1	0.01
GII	P31	P329R	2	0.01
GII	P31	P399I	2	0.01
GII	P31	P437A	1	0.01
GII	P31	P480A	1	0.01
GII	P31	P480S	2	0.01
GII	P31	Q102K	1	0.01
GII	P31	Q102R	2	0.01
GII	P31	Q291V	1	0.01
GII	P31	Q435L	2	0.01
GII	P31	Q435P	2	0.01
GII	P31	Q61H	2	0.01
GII	P31	Q66H	1	0.01
GII	P31	Q96K	2	0.01
GII	P31	R234N	1	0.01
GII	P31	R413T	1	0.01
GII	P31	R497H	1	0.01
GII	P31	R64T	2	0.01
GII	P31	R79E	2	0.01
GII	P31	R79K	1	0.01
GII	P31	S105T	1	0.01
GII	P31	S119C	2	0.01
GII	P31	S135T	1	0.01
GII	P31	S281A	1	0.01
GII	P31	S293A	2	0.01
GII	P31	S293T	2	0.01
GII	P31	S295Q	1	0.01
GII	P31	S322A	2	0.01
GII	P31	S328G	2	0.01
GII	P31	S382K	1	0.01
GII	P31	S382R	1	0.01
GII	P31	S382T	1	0.01
GII	P31	S409D	1	0.01
GII	P31	S409N	2	0.01
GII	P31	S434A	2	0.01
GII	P31	S459C	2	0.01
GII	P31	S502N	2	0.01
GII	P31	T137I	1	0.01
GII	P31	T158K	1	0.01
GII	P31	T212A	2	0.01
GII	P31	T212N	1	0.01
GII	P31	T212R	1	0.01
GII	P31	T325R	2	0.01
GII	P31	T394A	1	0.01
GII	P31	T394D	2	0.01
GII	P31	T394S	1	0.01
GII	P31	T396A	1	0.01
GII	P31	T396C	2	0.01
GII	P31	T429A	1	0.01
GII	P31	T429S	1	0.01
GII	P31	T97K	2	0.01
GII	P31	V160I	2	0.01
GII	P31	V215C	2	0.01
GII	P31	V254I	2	0.01
GII	P31	V284Q	1	0.01
GII	P31	V380I	2	0.01
GII	P31	V395I	1	0.01
GII	P31	V53I	1	0.01
GII	P31	V62I	2	0.01
GII	P31	V82F	1	0.01
GII	P31	V82I	1	0.01
GII	P31	V82L	1	0.01
GII	P31	W29R	2	0.01
GI	P4	P207S	9	0.35
GI	P4	G54S	8	0.31
GI	P4	V174I	8	0.31
GI	P4	V136I	3	0.12
GI	P4	A244S	1	0.04
GI	P4	A280T	1	0.04
GI	P4	H15Y	1	0.04
GI	P4	I379M	1	0.04
GI	P4	K17R	1	0.04
GI	P4	K466R	1	0.04
GI	P4	S309I	1	0.04
GI	P4	T101I	1	0.04
GI	P6	I174V	3	0.23
GI	P6	V136I	3	0.23
GI	P6	V355A	3	0.23
GI	P6	H120Y	2	0.15
GI	P6	K4R	2	0.15
GI	P6	R362K	2	0.15
GI	P6	R382K	2	0.15
GI	P6	S383N	2	0.15
GI	P6	A106S	1	0.08
GI	P6	A232S	1	0.08
GI	P6	A272S	1	0.08
GI	P6	A327S	1	0.08
GI	P6	D269E	1	0.08
GI	P6	D351E	1	0.08
GI	P6	D423S	1	0.08
GI	P6	D497N	1	0.08
GI	P6	F289Y	1	0.08
GI	P6	G137R	1	0.08
GI	P6	G153A	1	0.08
GI	P6	G459S	1	0.08
GI	P6	H120F	1	0.08
GI	P6	H59Q	1	0.08
GI	P6	I178V	1	0.08
GI	P6	I430V	1	0.08
GI	P6	K17C	1	0.08
GI	P6	K396R	1	0.08
GI	P6	K48R	1	0.08
GI	P6	K53S	1	0.08
GI	P6	L159I	1	0.08
GI	P6	L159M	1	0.08
GI	P6	L380V	1	0.08
GI	P6	L414I	1	0.08
GI	P6	M255T	1	0.08
GI	P6	M92S	1	0.08
GI	P6	N15H	1	0.08
GI	P6	N236Y	1	0.08
GI	P6	N408A	1	0.08
GI	P6	N426F	1	0.08
GI	P6	P433Q	1	0.08
GI	P6	Q334M	1	0.08
GI	P6	R125K	1	0.08
GI	P6	R14K	1	0.08
GI	P6	R276Q	1	0.08
GI	P6	R29K	1	0.08
GI	P6	R356K	1	0.08
GI	P6	R367K	1	0.08
GI	P6	R460K	1	0.08
GI	P6	S155P	1	0.08
GI	P6	S16G	1	0.08
GI	P6	S189G	1	0.08
GI	P6	S194A	1	0.08
GI	P6	S23T	1	0.08
GI	P6	S243T	1	0.08
GI	P6	S267T	1	0.08
GI	P6	T101V	1	0.08
GI	P6	T134A	1	0.08
GI	P6	T31S	1	0.08
GI	P6	V13I	1	0.08
GI	P6	V209T	1	0.08
GI	P6	V437I	1	0.08
GI	P6	W415Y	1	0.08
GI	P6	Y122H	1	0.08
GI	P6	Y401F	1	0.08
GII	P6	R18K	5	0.31
GII	P6	T81A	3	0.19
GII	P6	S503G	2	0.12
GII	P6	V193I	2	0.12
GII	P6	A101P	1	0.06
GII	P6	A154G	1	0.06
GII	P6	A163G	1	0.06
GII	P6	A212T	1	0.06
GII	P6	A267P	1	0.06
GII	P6	A281S	1	0.06
GII	P6	A322S	1	0.06
GII	P6	A35P	1	0.06
GII	P6	A396T	1	0.06
GII	P6	A437P	1	0.06
GII	P6	A442S	1	0.06
GII	P6	A480P	1	0.06
GII	P6	C215V	1	0.06
GII	P6	C337L	1	0.06
GII	P6	D230E	1	0.06
GII	P6	D34T	1	0.06
GII	P6	D407E	1	0.06
GII	P6	D409S	1	0.06
GII	P6	E270H	1	0.06
GII	P6	E3D	1	0.06
GII	P6	E472D	1	0.06
GII	P6	E502S	1	0.06
GII	P6	E54K	1	0.06
GII	P6	E85A	1	0.06
GII	P6	G190A	1	0.06
GII	P6	G326D	1	0.06
GII	P6	H130C	1	0.06
GII	P6	H156N	1	0.06
GII	P6	H335N	1	0.06
GII	P6	I125M	1	0.06
GII	P6	I125V	1	0.06
GII	P6	I175V	1	0.06
GII	P6	I179V	1	0.06
GII	P6	I211V	1	0.06
GII	P6	I254V	1	0.06
GII	P6	I315L	1	0.06
GII	P6	I395V	1	0.06
GII	P6	I466L	1	0.06
GII	P6	K102Q	1	0.06
GII	P6	K177G	1	0.06
GII	P6	K234R	1	0.06
GII	P6	K456S	1	0.06
GII	P6	K55G	1	0.06
GII	P6	L285M	1	0.06
GII	P6	L415M	1	0.06
GII	P6	L471M	1	0.06
GII	P6	L5K	1	0.06
GII	P6	M157V	1	0.06
GII	P6	M206L	1	0.06
GII	P6	M259L	1	0.06
GII	P6	M321L	1	0.06
GII	P6	M461L	1	0.06
GII	P6	M91I	1	0.06
GII	P6	N2G	1	0.06
GII	P6	N352K	1	0.06
GII	P6	N425D	1	0.06
GII	P6	P103K	1	0.06
GII	P6	P139K	1	0.06
GII	P6	P33T	1	0.06
GII	P6	Q153E	1	0.06
GII	P6	Q158T	1	0.06
GII	P6	Q284V	1	0.06
GII	P6	Q295S	1	0.06
GII	P6	Q360A	1	0.06
GII	P6	Q453A	1	0.06
GII	P6	R126K	1	0.06
GII	P6	R18S	1	0.06
GII	P6	R264K	1	0.06
GII	P6	R363K	1	0.06
GII	P6	S107A	1	0.06
GII	P6	S121H	1	0.06
GII	P6	S205E	1	0.06
GII	P6	S209H	1	0.06
GII	P6	S253D	1	0.06
GII	P6	S256A	1	0.06
GII	P6	S256T	1	0.06
GII	P6	S319C	1	0.06
GII	P6	S325T	1	0.06
GII	P6	S356E	1	0.06
GII	P6	S356M	1	0.06
GII	P6	S394T	1	0.06
GII	P6	S429T	1	0.06
GII	P6	S448A	1	0.06
GII	P6	S464A	1	0.06
GII	P6	S464N	1	0.06
GII	P6	S468E	1	0.06
GII	P6	S4D	1	0.06
GII	P6	S4N	1	0.06
GII	P6	S503F	1	0.06
GII	P6	T105S	1	0.06
GII	P6	T382S	1	0.06
GII	P6	T386D	1	0.06
GII	P6	T438I	1	0.06
GII	P6	T71A	1	0.06
GII	P6	T81N	1	0.06
GII	P6	V261I	1	0.06
GII	P6	V274I	1	0.06
GII	P6	V291Q	1	0.06
GII	P6	V294I	1	0.06
GII	P6	V331I	1	0.06
GII	P6	V332I	1	0.06
GII	P6	V368K	1	0.06
GII	P6	V431I	1	0.06
GII	P6	V458I	1	0.06
GII	P6	V90I	1	0.06
GII	P6	Y106F	1	0.06
GII	P6	Y151F	1	0.06
GII	P6	Y427F	1	0.06
GII	P7	N4D	5	0.42
GII	P7	R126K	4	0.33
GII	P7	A81V	3	0.25
GII	P7	T105S	3	0.25
GII	P7	V82I	3	0.25
GII	P7	G503S	2	0.17
GII	P7	K68R	2	0.17
GII	P7	E510D	1	0.08
GII	P7	I193V	1	0.08
GII	P7	I254V	1	0.08
GII	P7	K171R	1	0.08
GII	P7	K76R	1	0.08
GII	P7	P139L	1	0.08
GII	P7	P77L	1	0.08
GII	P7	S253C	1	0.08
GII	P7	V157M	1	0.08
GII	P7	V291I	1	0.08
GII	P7	V332I	1	0.08
GII	P7	V368A	1	0.08
GII	P7	Y427H	1	0.08
GII.8	P8	I292V	2	0.13
GII.8	P8	A101P	1	0.07
GII.8	P8	A15G	1	0.07
GII.8	P8	A163G	1	0.07
GII.8	P8	A267P	1	0.07
GII.8	P8	A281S	1	0.07
GII.8	P8	A437P	1	0.07
GII.8	P8	A442S	1	0.07
GII.8	P8	A480P	1	0.07
GII.8	P8	C215I	1	0.07
GII.8	P8	C337L	1	0.07
GII.8	P8	D158T	1	0.07
GII.8	P8	D34A	1	0.07
GII.8	P8	D407E	1	0.07
GII.8	P8	D409S	1	0.07
GII.8	P8	D4N	1	0.07
GII.8	P8	E208A	1	0.07
GII.8	P8	E270H	1	0.07
GII.8	P8	E330D	1	0.07
GII.8	P8	E3D	1	0.07
GII.8	P8	E472D	1	0.07
GII.8	P8	E502N	1	0.07
GII.8	P8	E54K	1	0.07
GII.8	P8	E85A	1	0.07
GII.8	P8	E99D	1	0.07
GII.8	P8	F427A	1	0.07
GII.8	P8	G190A	1	0.07
GII.8	P8	G326D	1	0.07
GII.8	P8	H5K	1	0.07
GII.8	P8	I211V	1	0.07
GII.8	P8	I221M	1	0.07
GII.8	P8	I315L	1	0.07
GII.8	P8	I395V	1	0.07
GII.8	P8	I466L	1	0.07
GII.8	P8	K102Q	1	0.07
GII.8	P8	K177G	1	0.07
GII.8	P8	K18N	1	0.07
GII.8	P8	K234R	1	0.07
GII.8	P8	K456S	1	0.07
GII.8	P8	K55G	1	0.07
GII.8	P8	K76R	1	0.07
GII.8	P8	L203M	1	0.07
GII.8	P8	L227I	1	0.07
GII.8	P8	L285M	1	0.07
GII.8	P8	L415M	1	0.07
GII.8	P8	L471M	1	0.07
GII.8	P8	M160V	1	0.07
GII.8	P8	M206L	1	0.07
GII.8	P8	M259L	1	0.07
GII.8	P8	M321L	1	0.07
GII.8	P8	M461L	1	0.07
GII.8	P8	M91I	1	0.07
GII.8	P8	N352K	1	0.07
GII.8	P8	N386D	1	0.07
GII.8	P8	N425D	1	0.07
GII.8	P8	N464S	1	0.07
GII.8	P8	N503F	1	0.07
GII.8	P8	P103K	1	0.07
GII.8	P8	P139K	1	0.07
GII.8	P8	P33T	1	0.07
GII.8	P8	Q295T	1	0.07
GII.8	P8	Q383E	1	0.07
GII.8	P8	Q453S	1	0.07
GII.8	P8	R284V	1	0.07
GII.8	P8	R360A	1	0.07
GII.8	P8	R363K	1	0.07
GII.8	P8	R408Q	1	0.07
GII.8	P8	R79K	1	0.07
GII.8	P8	S107A	1	0.07
GII.8	P8	S121Y	1	0.07
GII.8	P8	S205E	1	0.07
GII.8	P8	S209H	1	0.07
GII.8	P8	S212T	1	0.07
GII.8	P8	S256A	1	0.07
GII.8	P8	S256G	1	0.07
GII.8	P8	S319C	1	0.07
GII.8	P8	S325T	1	0.07
GII.8	P8	S35P	1	0.07
GII.8	P8	S429T	1	0.07
GII.8	P8	S448A	1	0.07
GII.8	P8	S468E	1	0.07
GII.8	P8	T382S	1	0.07
GII.8	P8	T438I	1	0.07
GII.8	P8	V125I	1	0.07
GII.8	P8	V193I	1	0.07
GII.8	P8	V261I	1	0.07
GII.8	P8	V274I	1	0.07
GII.8	P8	V291K	1	0.07
GII.8	P8	V294I	1	0.07
GII.8	P8	V331I	1	0.07
GII.8	P8	V332I	1	0.07
GII.8	P8	V368K	1	0.07
GII.8	P8	V396T	1	0.07
GII.8	P8	V458I	1	0.07
GII.8	P8	V90I	1	0.07
GII.8	P8	Y106F	1	0.07
GII.8	P8	Y151F	1	0.07
GII	P3	D129E	1	0.08
GII	P3	D407E	5	0.42
GII	P3	E84D	1	0.08
GII	P3	H121Y	2	0.17
GII	P3	I215V	5	0.42
GII	P3	I381V	2	0.17
GII	P3	I431V	1	0.08
GII	P3	K368R	1	0.08
GII	P3	K54R	3	0.25
GII	P3	M481L	1	0.08
GII	P3	N18S	1	0.08
GII	P3	N209S	1	0.08
GII	P3	N386D	1	0.08
GII	P3	N4D	5	0.42
GII	P3	P158S	1	0.08
GII	P3	R264S	1	0.08
GII	P3	S116T	5	0.42
GII	P3	S132N	2	0.17
GII	P3	S190A	1	0.08
GII	P3	S409N	5	0.42
GII	P3	T137I	1	0.08
GII	P3	T396S	1	0.08
GII	P3	Y338C	1	0.08

## Sheet: Mutation_counts
Row Labels	Count of Mutation
GI	93			171
P1	17
P11	1
P4	12
P6	63
GI.2	6
P2	6
GI.3	72
P13	31
P3	41
GII	1028			1125
P12	27
P15	24
P16	245
P17	18
P21	259
P3	23
P31	300
P6	112
P7	20
GII.8	97
P8	97
Grand Total	1296

## Sheet: Frequency
Sum of Frequency	Column Labels
	GI	GI.2	GI.3	GII									GII Total	GII.8	GII.8 Total	Grand Total
Row Labels				P12	P15	P16	P17	P21	P3	P31	P6	P7		P8
A101P											0.06		0.06	0.07	0.07	0.13
A106S	0.08															0.08
A107G										0.02			0.02			0.02
A107S						0		0.02		0.02			0.04			0.04
A107T						0				0.01			0.01			0.01
A107V						0				0.01			0.01			0.01
A111Q								0.02					0.02			0.02
A111T						0							0			0
A11H								0.02					0.02			0.02
A141G								0.02					0.02			0.02
A144T						0							0			0
A147S						0							0			0
A154G											0.06		0.06			0.06
A15G														0.07	0.07	0.07
A163G						0					0.06		0.06	0.07	0.07	0.13
A164S						0							0			0
A190G										0.02			0.02			0.02
A190S										0.01			0.01			0.01
A198S										0.01			0.01			0.01
A19G								0.02					0.02			0.02
A19S						0							0			0
A208P								0.02					0.02			0.02
A208T						0.01							0.01			0.01
A212T											0.06		0.06			0.06
A232S	0.08															0.08
A233S					0.04								0.04			0.04
A244S	0.04															0.04
A246S			0.03													0.03
A253D						0.01							0.01			0.01
A253Q								0.02					0.02			0.02
A253V						0							0			0
A256E										0.01			0.01			0.01
A256G										0.01			0.01			0.01
A256S										0.01			0.01			0.01
A256T								0.02					0.02			0.02
A257E								0.02					0.02			0.02
A257S						0.03							0.03			0.03
A257T						0.01		0.03		0.02			0.06			0.06
A257V						0				0.01			0.01			0.01
A258S								0.02					0.02			0.02
A267P						0					0.06		0.06	0.07	0.07	0.13
A272G										0.01			0.01			0.01
A272S	0.08															0.08
A272T						0.02							0.02			0.02
A280T	0.04															0.04
A281S						0.04					0.06		0.1	0.07	0.07	0.17
A293V							0.05						0.05			0.05
A312N								0.02					0.02			0.02
A312S						0							0			0
A312T						0.09		0.01					0.1			0.1
A320V						0				0.06			0.06			0.06
A322S					0.04						0.06		0.1			0.1
A327S	0.08															0.08
A334S								0.02		0.01			0.03			0.03
A334T						0							0			0
A34V				0.01									0.01			0.01
A355V		0.09														0.09
A35P											0.06		0.06			0.06
A360D										0.01			0.01			0.01
A360G						0.03							0.03			0.03
A360I								0.03					0.03			0.03
A360Q								0.02		0.01			0.03			0.03
A360S								0.03					0.03			0.03
A360T						0.11		0.22		0.03			0.36			0.36
A360V						0.01		0.11					0.12			0.12
A396T											0.06		0.06			0.06
A400P						0							0			0
A400V								0.01		0.01			0.02			0.02
A437P											0.06		0.06	0.07	0.07	0.13
A442S						0.04					0.06		0.1	0.07	0.07	0.17
A442V						0							0			0
A447S						0				0.01			0.01			0.01
A448S								0.02		0.02			0.04			0.04
A453Q										0.01			0.01			0.01
A453S										0.01			0.01			0.01
A453T				0.01						0.02			0.03			0.03
A453V										0.02			0.02			0.02
A464N										0.01			0.01			0.01
A464S										0.01			0.01			0.01
A464T										0.02			0.02			0.02
A480P											0.06		0.06	0.07	0.07	0.13
A500L								0.02					0.02			0.02
A81T			0.03													0.03
A81V												0.25	0.25			0.25
A85D										0.01			0.01			0.01
A85E										0.01			0.01			0.01
A85S										0.02			0.02			0.02
A85T						0							0			0
A94T			0.03													0.03
C130D								0.02					0.02			0.02
C130G										0.01			0.01			0.01
C130H										0.01			0.01			0.01
C130N										0.01			0.01			0.01
C130Y								0.01		0.02			0.03			0.03
C195A								0.02					0.02			0.02
C210V								0.02					0.02			0.02
C215I														0.07	0.07	0.07
C215V											0.06		0.06			0.06
C264S			0.06													0.06
C319R										0.01			0.01			0.01
C319S										0.01			0.01			0.01
C319W										0.01			0.01			0.01
C337L											0.06		0.06	0.07	0.07	0.13
C429S					0.33								0.33			0.33
C9A								0.02					0.02			0.02
D129E								0.24	0.08	0.01			0.33			0.33
D142E								0.02					0.02			0.02
D158T														0.07	0.07	0.07
D173E								0.02		0.01			0.03			0.03
D173S										0.01			0.01			0.01
D204E						0		0.01		0.02			0.03			0.03
D230E											0.06		0.06			0.06
D253A										0.02			0.02			0.02
D253C										0.01			0.01			0.01
D253G										0.01			0.01			0.01
D253S										0.01			0.01			0.01
D253Y										0.01			0.01			0.01
D269E	0.08															0.08
D326G								0.02		0.03			0.05			0.05
D326N								0.01		0.01			0.02			0.02
D34A														0.07	0.07	0.07
D34T											0.06		0.06			0.06
D351E	0.08															0.08
D354N						0							0			0
D377E			0.06													0.06
D384E						0							0			0
D384G										0.04			0.04			0.04
D384N					0.33					0.02			0.35			0.35
D384Q								0.02					0.02			0.02
D384S										0.01			0.01			0.01
D386E										0.01			0.01			0.01
D386N										0.01			0.01			0.01
D386T										0.01			0.01			0.01
D3E										0.04			0.04			0.04
D3G			0.39			0							0			0.39
D3N			0.06			0							0			0.06
D3Y						0.03							0.03			0.03
D407E						0			0.42		0.06		0.48	0.07	0.07	0.55
D409S											0.06		0.06	0.07	0.07	0.13
D423S	0.08															0.08
D425E			0.11													0.11
D425G			0.06													0.06
D425N						0				0.01			0.01			0.01
D472E								0.02		0.01			0.03			0.03
D497N	0.08															0.08
D499N			0.06													0.06
D4G						0							0			0
D4N						0.03							0.03	0.07	0.07	0.1
D4S						0							0			0
D65E								0.11		0.01			0.12			0.12
D65N						0							0			0
D99E										0.01			0.01			0.01
D99V										0.02			0.02			0.02
E129A						0							0			0
E129D						0							0			0
E134D						0.01		0.11		0.06			0.18			0.18
E134G										0.01			0.01			0.01
E134T								0.02					0.02			0.02
E152G										0.01			0.01			0.01
E153K							0.02						0.02			0.02
E153L								0.02					0.02			0.02
E153Q										0.02			0.02			0.02
E173D						0.11							0.11			0.11
E205A								0.02					0.02			0.02
E205S										0.01			0.01			0.01
E208A														0.07	0.07	0.07
E230A								0.02					0.02			0.02
E230D										0.01			0.01			0.01
E260A								0.02					0.02			0.02
E260D						0				0.01			0.01			0.01
E268S								0.02					0.02			0.02
E270H											0.06		0.06	0.07	0.07	0.13
E277D										0.01			0.01			0.01
E277K								0.02					0.02			0.02
E323D										0.01			0.01			0.01
E323R						0							0			0
E330D														0.07	0.07	0.07
E356A								0.02					0.02			0.02
E356M										0.01			0.01			0.01
E356Q										0.01			0.01			0.01
E364G						0							0			0
E383G						0.01							0.01			0.01
E383K						0							0			0
E383R								0.02					0.02			0.02
E3D					0.04						0.06		0.1	0.07	0.07	0.17
E407D										0.03			0.03			0.03
E424A										0.03			0.03			0.03
E424D								0.03					0.03			0.03
E424G								0.08		0.01			0.09			0.09
E425D			0.03													0.03
E428D										0.01			0.01			0.01
E42V										0.01			0.01			0.01
E468S										0.01			0.01			0.01
E468T								0.02					0.02			0.02
E472D											0.06		0.06	0.07	0.07	0.13
E479Q								0.02					0.02			0.02
E494T								0.02					0.02			0.02
E502N														0.07	0.07	0.07
E502S											0.06		0.06			0.06
E506D								0.02					0.02			0.02
E510D												0.08	0.08			0.08
E510G						0							0			0
E54K											0.06		0.06	0.07	0.07	0.13
E71D	0.14															0.14
E72A										0.01			0.01			0.01
E72G						0							0			0
E84D									0.08				0.08			0.08
E84G										0.02			0.02			0.02
E85A											0.06		0.06	0.07	0.07	0.13
E95D						0							0			0
E95G										0.02			0.02			0.02
E99D														0.07	0.07	0.07
F106V										0.01			0.01			0.01
F106Y										0.04			0.04			0.04
F120Y	0.14															0.14
F130C						0.01							0.01			0.01
F130H						0.03							0.03			0.03
F130S						0							0			0
F130Y						0.01							0.01			0.01
F136V										0.01			0.01			0.01
F151Y				0.01		0.03		0.28		0.04			0.36			0.36
F206L							0.07						0.07			0.07
F229Y								0.02					0.02			0.02
F238Y			0.09													0.09
F240Y			0.11													0.11
F265L						0		0.02					0.02			0.02
F265Y										0.01			0.01			0.01
F289Y	0.08															0.08
F28L						0				0.01			0.01			0.01
F290Y								0.02					0.02			0.02
F338Y										0.01			0.01			0.01
F403Q								0.02					0.02			0.02
F403Y										0.01			0.01			0.01
F427A														0.07	0.07	0.07
F427N										0.01			0.01			0.01
F427S								0.3		0.15			0.45			0.45
F427Y										0.01			0.01			0.01
F473M								0.02					0.02			0.02
F503G										0.03			0.03			0.03
F503L						0.03		0.01					0.04			0.04
F503S								0.02		0.01			0.03			0.03
F503Y								0.01					0.01			0.01
G137R	0.08															0.08
G138S						0.01							0.01			0.01
G153A	0.22															0.22
G154A										0.01			0.01			0.01
G15K								0.02					0.02			0.02
G15S										0.01			0.01			0.01
G163A								0.02		0.02			0.04			0.04
G177A										0.05			0.05			0.05
G177E										0.01			0.01			0.01
G177K										0.01			0.01			0.01
G177Q								0.02					0.02			0.02
G177R						0.04							0.04			0.04
G177S						0							0			0
G17S								0.02					0.02			0.02
G18D						0							0			0
G18N						0.03							0.03			0.03
G18S						0.02							0.02			0.02
G190A											0.06		0.06	0.07	0.07	0.13
G1E						0							0			0
G201P								0.02					0.02			0.02
G225S						0							0			0
G2D										0.01			0.01			0.01
G2E						0							0			0
G2N										0.01			0.01			0.01
G2S								0.03					0.03			0.03
G326D											0.06		0.06	0.07	0.07	0.13
G3D			0.06													0.06
G445S							0.02						0.02			0.02
G451E						0.03							0.03			0.03
G459S	0.08															0.08
G461S			0.18													0.18
G503S												0.17	0.17			0.17
G54S	0.31															0.31
G55K										0.02			0.02			0.02
G55S						0.01		0.03		0.01			0.05			0.05
H120F	0.08															0.08
H120Y	0.15															0.15
H121F						0.01							0.01			0.01
H121N						0.01							0.01			0.01
H121Q										0.01			0.01			0.01
H121S										0.01			0.01			0.01
H121Y						0.07		0.02	0.17	0.03			0.29			0.29
H122Y			0.26													0.26
H123Q										0.01			0.01			0.01
H123Y						0.15		0.09					0.24			0.24
H124P										0.01			0.01			0.01
H124Y			0.11													0.11
H130C											0.06		0.06			0.06
H147L			0.09													0.09
H156N						0					0.06		0.06			0.06
H15Y	0.18															0.18
H209N										0.02			0.02			0.02
H209S										0.01			0.01			0.01
H232X										0.01			0.01			0.01
H270E								0.02		0.02			0.04			0.04
H270Q								0.01		0.01			0.02			0.02
H335N											0.06		0.06			0.06
H59Q	0.08															0.08
H5K														0.07	0.07	0.07
I125M											0.06		0.06			0.06
I125V											0.06		0.06			0.06
I174V	0.23															0.23
I175V				0.03		0.13		0.03			0.06		0.25			0.25
I178V	0.22															0.22
I179T					0.02								0.02			0.02
I179V						0.03					0.06		0.09			0.09
I193V						0.07		0.03		0.1		0.08	0.28			0.28
I194V			0.28													0.28
I211T						0							0			0
I211V						0.05					0.06		0.11	0.07	0.07	0.18
I215V							0.05		0.42				0.47			0.47
I221M														0.07	0.07	0.07
I227M						0		0.02					0.02			0.02
I228V						0.05				0.01			0.06			0.06
I254V											0.06	0.08	0.14			0.14
I255V			0.06													0.06
I260V	0.07															0.07
I261V						0.01				0.01			0.02			0.02
I274T						0.05				0.02			0.07			0.07
I274V						0.01				0.4			0.41			0.41
I292V						0.03		0.03		0.01			0.07	0.13	0.13	0.2
I294V								0.02		0.01			0.03			0.03
I311V						0							0			0
I315L											0.06		0.06	0.07	0.07	0.13
I316T					0.02								0.02			0.02
I331F										0.01			0.01			0.01
I331V								0.02		0.02			0.04			0.04
I332V				0.05		0.15		0.01		0.06			0.27			0.27
I346V					0.02								0.02			0.02
I351V						0							0			0
I352V			0.03													0.03
I357A			0.06													0.06
I362V			0.26													0.26
I379M	0.04															0.04
I380T						0							0			0
I380V						0							0			0
I381L								0.02					0.02			0.02
I381S			0.06													0.06
I381T						0							0			0
I381V			0.24			0	0.02	0.03	0.17	0.01			0.23			0.47
I395V											0.06		0.06	0.07	0.07	0.13
I430V	0.08															0.08
I431V									0.08	0.01			0.09			0.09
I438T										0.01			0.01			0.01
I438V						0.01		0.02		0.02			0.05			0.05
I440V	0.21															0.21
I442V			0.03													0.03
I458L										0.05			0.05			0.05
I458T						0							0			0
I458V						0.01		0.01		0.04			0.06			0.06
I466L											0.06		0.06	0.07	0.07	0.13
I474V			0.28													0.28
I90V						0.03		0.02		0.04			0.09			0.09
I91C										0.01			0.01			0.01
I91M										0.01			0.01			0.01
I91T								0.02		0.01			0.03			0.03
I91V										0.01			0.01			0.01
I95L			0.03													0.03
I98M								0.02					0.02			0.02
K102Q											0.06		0.06	0.07	0.07	0.13
K103D						0							0			0
K103N						0.03							0.03			0.03
K103P								0.02		0.01			0.03			0.03
K103R						0.01		0.16		0.01			0.18			0.18
K139E								0.02					0.02			0.02
K139P										0.01			0.01			0.01
K139R							0.02	0.04		0.04			0.1			0.1
K139V										0.01			0.01			0.01
K146H								0.02					0.02			0.02
K146R				0.01				0.04		0.01			0.06			0.06
K171R												0.08	0.08			0.08
K177G											0.06		0.06	0.07	0.07	0.13
K177N					0.08								0.08			0.08
K178N						0				0.01			0.01			0.01
K178Q										0.01			0.01			0.01
K178R				0.01		0.05							0.06			0.06
K178T										0.01			0.01			0.01
K17C	0.08															0.08
K17R	0.04															0.04
K180R						0				0.01			0.01			0.01
K181R						0							0			0
K18N														0.07	0.07	0.07
K18R					0.02								0.02			0.02
K213R			0.03													0.03
K21A								0.02					0.02			0.02
K21N					0.24					0.01			0.25			0.25
K21R								0.01		0.01			0.02			0.02
K231E								0.02					0.02			0.02
K231R								0.02					0.02			0.02
K234R											0.06		0.06	0.07	0.07	0.13
K236N						0							0			0
K236Q						0							0			0
K236R					0.02	0.04		0.22					0.28			0.28
K264R								0.02		0.03			0.05			0.05
K27R										0.01			0.01			0.01
K291I								0.02					0.02			0.02
K291Q						0							0			0
K291R						0		0.32					0.32			0.32
K326D						0.04							0.04			0.04
K326E						0							0			0
K326N						0.02							0.02			0.02
K326R						0.01							0.01			0.01
K352D								0.02					0.02			0.02
K352N										0.01			0.01			0.01
K352Q						0							0			0
K357R								0.02		0.14			0.16			0.16
K361R						0							0			0
K361V								0.02					0.02			0.02
K363R						0.08				0.01			0.09			0.09
K364R			0.28													0.28
K367R		0.09														0.09
K368I										0.01			0.01			0.01
K368R								0.02	0.08	0.02			0.12			0.12
K368V										0.01			0.01			0.01
K382R	0.43															0.43
K396R	0.08															0.08
K405R						0		0.04					0.04			0.04
K456S											0.06		0.06	0.07	0.07	0.13
K457Q										0.05			0.05			0.05
K457R						0.24		0.03		0.04			0.31			0.31
K460R						0		0.01					0.01			0.01
K460S								0.02					0.02			0.02
K466R	0.04															0.04
K467R						0							0			0
K48R	0.29															0.29
K49R								0.02		0.03			0.05			0.05
K4R	0.15															0.15
K53S	0.08															0.08
K54E										0.02			0.02			0.02
K54G								0.02					0.02			0.02
K54R						0.08		0.02	0.25	0.01			0.36			0.36
K55G											0.06		0.06	0.07	0.07	0.13
K5H										0.01			0.01			0.01
K5L										0.01			0.01			0.01
K5R										0.05			0.05			0.05
K5X								0.02					0.02			0.02
K68R						0.01						0.17	0.18			0.18
K68X										0.01			0.01			0.01
K76R						0.01		0.03		0.01		0.08	0.13	0.07	0.07	0.2
K79E								0.02					0.02			0.02
K79N					0.29			0.01					0.3			0.3
K79R				0.09									0.09			0.09
K87R										0.02			0.02			0.02
K87V								0.02					0.02			0.02
K88E							0.02	0.02		0.02			0.06			0.06
K88R								0.08					0.08			0.08
L149N								0.02					0.02			0.02
L14I								0.02					0.02			0.02
L159I	0.08															0.08
L159M	0.08															0.08
L15I			0.03													0.03
L16F					0.1								0.1			0.1
L202F								0.02					0.02			0.02
L203M														0.07	0.07	0.07
L206F								0.03		0.03			0.06			0.06
L206I								0.02					0.02			0.02
L206M										0.02			0.02			0.02
L227I														0.07	0.07	0.07
L255M								0.02					0.02			0.02
L259F								0.02					0.02			0.02
L259M						0.03		0.02		0.01			0.06			0.06
L285M											0.06		0.06	0.07	0.07	0.13
L315I										0.01			0.01			0.01
L316I								0.02					0.02			0.02
L317M			0.03													0.03
L321M								0.02		0.02			0.04			0.04
L321P						0							0			0
L322M			0.12													0.12
L327M										0.01			0.01			0.01
L327R										0.01			0.01			0.01
L337C										0.02			0.02			0.02
L337M										0.01			0.01			0.01
L337Y								0.02					0.02			0.02
L353F								0.02					0.02			0.02
L353I								0.01					0.01			0.01
L353V						0							0			0
L360S					0.02								0.02			0.02
L367Q						0							0			0
L36M								0.01					0.01			0.01
L379I								0.02					0.02			0.02
L380V	0.08															0.08
L385V								0.02					0.02			0.02
L388I						0							0			0
L412E								0.02					0.02			0.02
L412F						0.01							0.01			0.01
L412I										0.01			0.01			0.01
L412M										0.01			0.01			0.01
L412W						0.01							0.01			0.01
L414I	0.08															0.08
L415M											0.06		0.06	0.07	0.07	0.13
L431M			0.06													0.06
L440M				0.05									0.05			0.05
L461K								0.02					0.02			0.02
L461M										0.01			0.01			0.01
L466I								0.02		0.01			0.03			0.03
L471M											0.06		0.06	0.07	0.07	0.13
L490M				0.08									0.08			0.08
L59W						0							0			0
L5K											0.06		0.06			0.06
L64M			0.11													0.11
L94F						0.01							0.01			0.01
L94I								0.02					0.02			0.02
L94R										0.01			0.01			0.01
L98I						0.04							0.04			0.04
M125I				0.05				0.01		0.01			0.07			0.07
M125K								0.02		0.01			0.03			0.03
M125V								0.05		0.05			0.1			0.1
M150V					0.02								0.02			0.02
M157V					0.33			0.01		0.01	0.06		0.41			0.41
M160V														0.07	0.07	0.07
M192V								0.02					0.02			0.02
M203C								0.02					0.02			0.02
M203L				0.01									0.01			0.01
M206L						0.04					0.06		0.1	0.07	0.07	0.17
M219I										0.04			0.04			0.04
M219X						0							0			0
M221I						0							0			0
M221S								0.02					0.02			0.02
M221V						0.03							0.03			0.03
M255T	0.08															0.08
M259L											0.06		0.06	0.07	0.07	0.13
M285L										0.01			0.01			0.01
M285V								0.01		0.01			0.02			0.02
M321L											0.06		0.06	0.07	0.07	0.13
M337I							0.02						0.02			0.02
M337L						0.04							0.04			0.04
M337V						0							0			0
M415I						0		0.02					0.02			0.02
M415L						0.03		0.02		0.03			0.08			0.08
M415V						0.01							0.01			0.01
M430I								0.01					0.01			0.01
M430L								0.02					0.02			0.02
M430T						0.01		0.01					0.02			0.02
M430V						0							0			0
M441I						0		0.02					0.02			0.02
M461L											0.06		0.06	0.07	0.07	0.13
M471L								0.02		0.01			0.03			0.03
M481L									0.08				0.08			0.08
M481T				0.08									0.08			0.08
M63L								0.02		0.01			0.03			0.03
M63V						0							0			0
M91I											0.06		0.06	0.07	0.07	0.13
M92S	0.08															0.08
M92V	0.07															0.07
N132S				0.01		0				0.01			0.02			0.02
N135S			0.09													0.09
N148S	0.14															0.14
N156H										0.03			0.03			0.03
N156S								0.03		0.01			0.04			0.04
N15H	0.08															0.08
N18K								0.02					0.02			0.02
N18S							0.02	0.02	0.08				0.12			0.12
N19S			0.03													0.03
N209S									0.08				0.08			0.08
N220S				0.01									0.01			0.01
N222I								0.02					0.02			0.02
N236Y	0.08															0.08
N252S			0.06													0.06
N295K								0.02					0.02			0.02
N295S						0.01							0.01			0.01
N2G											0.06		0.06			0.06
N335H						0				0.01			0.01			0.01
N335Q								0.02					0.02			0.02
N335S						0							0			0
N33T						0.04							0.04			0.04
N352K											0.06		0.06	0.07	0.07	0.13
N386D				0.01		0.03		0.46	0.08				0.58	0.07	0.07	0.65
N386H						0							0			0
N408A	0.08															0.08
N425D											0.06		0.06	0.07	0.07	0.13
N426F	0.08															0.08
N427D						0							0			0
N427F						0.04							0.04			0.04
N427S						0.02							0.02			0.02
N427T						0.03							0.03			0.03
N464S														0.07	0.07	0.07
N4D								0.09	0.42			0.42	0.93			0.93
N4S								0.01					0.01			0.01
N4X								0.02					0.02			0.02
N502D						0							0			0
N502S						0.08							0.08			0.08
N503F														0.07	0.07	0.07
N5S			0.06													0.06
N79K							0.05						0.05			0.05
N81A										0.02			0.02			0.02
N81S					0.08		0.05			0.05			0.18			0.18
N81T										0.01			0.01			0.01
N92S								0.02		0.01			0.03			0.03
N99D					0.02								0.02			0.02
N99S					0.06								0.06			0.06
P100A										0.01			0.01			0.01
P100T								0.02					0.02			0.02
P101A										0.01			0.01			0.01
P101S						0							0			0
P103K											0.06		0.06	0.07	0.07	0.13
P12E								0.02					0.02			0.02
P139K											0.06		0.06	0.07	0.07	0.13
P139L												0.08	0.08			0.08
P158S									0.08				0.08			0.08
P16H								0.03					0.03			0.03
P16S						0							0			0
P207S	0.64															0.64
P209S			0.09													0.09
P267A								0.03		0.03			0.06			0.06
P267S								0.08					0.08			0.08
P267T								0.01					0.01			0.01
P267V								0.02					0.02			0.02
P329R										0.01			0.01			0.01
P33T											0.06		0.06	0.07	0.07	0.13
P354S	0.07															0.07
P35A										0.02			0.02			0.02
P378S								0.01					0.01			0.01
P38L								0.01					0.01			0.01
P399A								0.02					0.02			0.02
P399I										0.01			0.01			0.01
P421S						0							0			0
P433Q	0.08															0.08
P437A										0.01			0.01			0.01
P437K								0.02					0.02			0.02
P452E								0.02					0.02			0.02
P480A								0.02		0.01			0.03			0.03
P480S						0				0.01			0.01			0.01
P501A										0.02			0.02			0.02
P51Q							0.23						0.23			0.23
P51S						0							0			0
P73S						0							0			0
P77L						0						0.08	0.08			0.08
P77M								0.02					0.02			0.02
Q102E							0.05						0.05			0.05
Q102K										0.01			0.01			0.01
Q102R										0.01			0.01			0.01
Q102T								0.02					0.02			0.02
Q108D								0.02					0.02			0.02
Q153E											0.06		0.06			0.06
Q158T											0.06		0.06			0.06
Q251N								0.02					0.02			0.02
Q270H						0							0			0
Q273S								0.02					0.02			0.02
Q284V											0.06		0.06			0.06
Q291K										0.03			0.03			0.03
Q291V										0.01			0.01			0.01
Q295S											0.06		0.06			0.06
Q295T														0.07	0.07	0.07
Q334M	0.08															0.08
Q357K						0.14							0.14			0.14
Q360A											0.06		0.06			0.06
Q361R			0.03													0.03
Q383E														0.07	0.07	0.07
Q385H			0.06													0.06
Q408H						0							0			0
Q408R								0.02					0.02			0.02
Q435L										0.01			0.01			0.01
Q435P										0.01			0.01			0.01
Q439H				0.05									0.05			0.05
Q453A											0.06		0.06			0.06
Q453S														0.07	0.07	0.07
Q478W								0.02					0.02			0.02
Q60H						0							0			0
Q61H										0.01			0.01			0.01
Q66H										0.01			0.01			0.01
Q88K						0.04							0.04			0.04
Q96K										0.01			0.01			0.01
R125K	0.08															0.08
R126K										0.02	0.06	0.33	0.41			0.41
R14K	0.08															0.08
R18K											0.31		0.31			0.31
R18S											0.06		0.06			0.06
R216K								0.02					0.02			0.02
R231K				0.01									0.01			0.01
R234I						0							0			0
R234K								0.02		0.02			0.04			0.04
R234N										0.01			0.01			0.01
R236K										0.1			0.1			0.1
R245A								0.02					0.02			0.02
R264I						0							0			0
R264K						0.04					0.06		0.1			0.1
R264S									0.08				0.08			0.08
R276Q	0.08															0.08
R284V														0.07	0.07	0.07
R29K	0.08															0.08
R30K						0							0			0
R356K	0.08															0.08
R358K			0.03													0.03
R360A														0.07	0.07	0.07
R362K	0.15															0.15
R363K								0.45			0.06		0.51	0.07	0.07	0.58
R367K	0.22															0.22
R382K	0.15															0.15
R383K			0.15													0.15
R392Q						0							0			0
R397K								0.02					0.02			0.02
R408Q														0.07	0.07	0.07
R413T										0.01			0.01			0.01
R419K						0.03		0.42		0.03			0.48			0.48
R419M								0.01					0.01			0.01
R419T										0.02			0.02			0.02
R460K	0.08															0.08
R477G								0.02					0.02			0.02
R483I										0.02			0.02			0.02
R497H										0.01			0.01			0.01
R49K						0.04	0.05						0.09			0.09
R50K			0.33													0.33
R64T										0.01			0.01			0.01
R76K				0.34									0.34			0.34
R79E										0.01			0.01			0.01
R79K						0.04				0.01			0.05	0.07	0.07	0.12
R79N										0.02			0.02			0.02
R79T						0							0			0
S105T										0.01			0.01			0.01
S107A											0.06		0.06	0.07	0.07	0.13
S108G			0.17													0.17
S108N			0.29													0.29
S116T									0.42				0.42			0.42
S119C										0.01			0.01			0.01
S121H											0.06		0.06			0.06
S121Y														0.07	0.07	0.07
S132N									0.17				0.17			0.17
S135A								0.07					0.07			0.07
S135N			0.39													0.39
S135T					0.04			0.38		0.01			0.43			0.43
S145A								0.02					0.02			0.02
S155P	0.08															0.08
S157H			0.11													0.11
S157P			0.29													0.29
S16G	0.08															0.08
S187A								0.02					0.02			0.02
S189G	0.08															0.08
S18G										0.02			0.02			0.02
S18K										0.04			0.04			0.04
S18N				0.01						0.03			0.04			0.04
S190A						0.04			0.08				0.12			0.12
S194A	0.08															0.08
S198A						0.02							0.02			0.02
S205E											0.06		0.06	0.07	0.07	0.13
S207P		0.18														0.18
S209H											0.06		0.06	0.07	0.07	0.13
S212T						0.1							0.1	0.07	0.07	0.17
S233A								0.02					0.02			0.02
S234A			0.06													0.06
S23C					0.04								0.04			0.04
S23I						0							0			0
S23T	0.08															0.08
S243T	0.08															0.08
S253C					0.35							0.08	0.43			0.43
S253D											0.06		0.06			0.06
S256A											0.06		0.06	0.07	0.07	0.13
S256G														0.07	0.07	0.07
S256T											0.06		0.06			0.06
S266T								0.02					0.02			0.02
S267T	0.08															0.08
S272T		0.18														0.18
S281A								0.02		0.01			0.03			0.03
S293A										0.01			0.01			0.01
S293R								0.02					0.02			0.02
S293T										0.01			0.01			0.01
S295N										0.03			0.03			0.03
S295Q										0.01			0.01			0.01
S309I	0.04															0.04
S319C											0.06		0.06	0.07	0.07	0.13
S322A										0.01			0.01			0.01
S322C						0							0			0
S325T											0.06		0.06	0.07	0.07	0.13
S328G										0.01			0.01			0.01
S32T								0.02					0.02			0.02
S356E											0.06		0.06			0.06
S356M											0.06		0.06			0.06
S356P			0.28													0.28
S35P														0.07	0.07	0.07
S382G						0							0			0
S382K										0.01			0.01			0.01
S382R								0.02		0.01			0.03			0.03
S382T										0.01			0.01			0.01
S383N	0.15															0.15
S394T											0.06		0.06			0.06
S409D										0.01			0.01			0.01
S409G						0		0.02		0.07			0.09			0.09
S409N						0.02			0.42	0.01			0.45			0.45
S409R						0							0			0
S427N							0.02						0.02			0.02
S429T											0.06		0.06	0.07	0.07	0.13
S434A										0.01			0.01			0.01
S434P								0.02					0.02			0.02
S434T						0							0			0
S435T			0.03													0.03
S442A										0.02			0.02			0.02
S448A						0.04					0.06		0.1	0.07	0.07	0.17
S453A						0							0			0
S453F						0							0			0
S453K								0.02					0.02			0.02
S453P						0							0			0
S456K										0.02			0.02			0.02
S456R								0.02					0.02			0.02
S459C										0.01			0.01			0.01
S464A											0.06		0.06			0.06
S464N											0.06		0.06			0.06
S464Q								0.02					0.02			0.02
S468E											0.06		0.06	0.07	0.07	0.13
S488H								0.02					0.02			0.02
S491G						0		0.02					0.02			0.02
S491N										0.02			0.02			0.02
S491T										0.02			0.02			0.02
S4D				0.04						0.04	0.06		0.14			0.14
S4G				0.03									0.03			0.03
S4N				0.01						0.15	0.06		0.22			0.22
S502C								0.05					0.05			0.05
S502E								0.02		0.02			0.04			0.04
S502N										0.01			0.01			0.01
S503F											0.06		0.06			0.06
S503G											0.12		0.12			0.12
S81G						0		0.03					0.03			0.03
S81N						0.02		0.03					0.05			0.05
S81R								0.01					0.01			0.01
T101A			0.06													0.06
T101I	0.04															0.04
T101P			0.11													0.11
T101V	0.08															0.08
T105S						0.06		0.02			0.06	0.25	0.39			0.39
T117S										0.02			0.02			0.02
T134A	0.08															0.08
T135A						0.03							0.03			0.03
T135N						0							0			0
T135S						0.04							0.04			0.04
T137I						0.03		0.03	0.08	0.01			0.15			0.15
T137S						0							0			0
T137V						0							0			0
T158A						0.01							0.01			0.01
T158K								0.02		0.01			0.03			0.03
T158Q										0.03			0.03			0.03
T158S								0.01					0.01			0.01
T172P								0.02					0.02			0.02
T212A										0.01			0.01			0.01
T212K								0.02					0.02			0.02
T212N										0.01			0.01			0.01
T212R										0.01			0.01			0.01
T212S								0.01					0.01			0.01
T220I	0.14															0.14
T24A						0				0.02			0.02			0.02
T24I						0							0			0
T293A						0							0			0
T293I						0							0			0
T293S						0.14							0.14			0.14
T31S	0.08															0.08
T325R										0.01			0.01			0.01
T325S										0.02			0.02			0.02
T33N			0.03							0.02			0.02			0.05
T33P								0.02		0.02			0.04			0.04
T34A										0.02			0.02			0.02
T34D										0.02			0.02			0.02
T34E								0.02					0.02			0.02
T34S						0							0			0
T375S								0.02					0.02			0.02
T382S											0.06		0.06	0.07	0.07	0.13
T386D											0.06		0.06			0.06
T389V								0.02					0.02			0.02
T394A						0	0.02			0.01			0.03			0.03
T394D										0.01			0.01			0.01
T394M						0							0			0
T394S										0.01			0.01			0.01
T396A						0.01				0.01			0.02			0.02
T396C										0.01			0.01			0.01
T396S				0.01		0.02		0.02	0.08				0.13			0.13
T40I						0							0			0
T40V								0.02					0.02			0.02
T428A		0.09														0.09
T429A										0.01			0.01			0.01
T429S						0.03				0.01			0.04			0.04
T435A			0.11													0.11
T435P			0.17													0.17
T438I											0.06		0.06	0.07	0.07	0.13
T464A						0.01							0.01			0.01
T464S						0.03							0.03			0.03
T492L								0.02					0.02			0.02
T492M						0				0.02			0.02			0.02
T71A								0.02			0.06		0.08			0.08
T71I						0							0			0
T7H								0.02					0.02			0.02
T81A											0.19		0.19			0.19
T81N											0.06		0.06			0.06
T92S			0.06													0.06
T97I						0							0			0
T97K										0.01			0.01			0.01
V125A						0.15							0.15			0.15
V125I						0							0	0.07	0.07	0.07
V125M						0							0			0
V125T						0							0			0
V136I	0.35															0.35
V13I	0.08															0.08
V157M												0.08	0.08			0.08
V160I					0.02					0.01			0.03			0.03
V160L								0.02					0.02			0.02
V160M						0							0			0
V174I	0.31															0.31
V175I										0.19			0.19			0.19
V178I								0.02					0.02			0.02
V178K								0.3					0.3			0.3
V178N								0.01					0.01			0.01
V178R								0.01					0.01			0.01
V178S								0.02					0.02			0.02
V178T								0.13					0.13			0.13
V179I								0.47		0.47			0.94			0.94
V193I											0.12		0.12	0.07	0.07	0.19
V209T	0.08															0.08
V211I				0.01				0.02		0.03			0.06			0.06
V211T								0.01					0.01			0.01
V215C										0.01			0.01			0.01
V215I						0.03		0.02		0.03			0.08			0.08
V254I						0		0.02		0.01			0.03			0.03
V261I											0.06		0.06	0.07	0.07	0.13
V263C								0.02					0.02			0.02
V263I						0							0			0
V274I											0.06		0.06	0.07	0.07	0.13
V275I						0.02							0.02			0.02
V284A						0							0			0
V284E								0.02					0.02			0.02
V284M								0.01					0.01			0.01
V284Q										0.01			0.01			0.01
V285M						0							0			0
V291I												0.08	0.08			0.08
V291K														0.07	0.07	0.07
V291Q											0.06		0.06			0.06
V294I											0.06		0.06	0.07	0.07	0.13
V302F								0.02					0.02			0.02
V324I				0.01									0.01			0.01
V331I											0.06		0.06	0.07	0.07	0.13
V332I											0.06	0.08	0.14	0.07	0.07	0.21
V355A	0.23															0.23
V368A												0.08	0.08			0.08
V368K											0.06		0.06	0.07	0.07	0.13
V380I										0.01			0.01			0.01
V382I			0.55													0.55
V395I							0.07	0.02		0.01			0.1			0.1
V396T														0.07	0.07	0.07
V431I											0.06		0.06			0.06
V437I	0.08															0.08
V439I			0.38													0.38
V458I											0.06		0.06	0.07	0.07	0.13
V53I						0.01				0.01			0.02			0.02
V62I						0				0.01			0.01			0.01
V82F										0.01			0.01			0.01
V82I										0.01		0.25	0.26			0.26
V82L								0.02		0.01			0.03			0.03
V90I											0.06		0.06	0.07	0.07	0.13
V91I				0.01									0.01			0.01
V93F						0							0			0
V93M								0.02					0.02			0.02
V98A			0.06													0.06
V98I			0.03													0.03
V98T			0.06													0.06
W29R										0.01			0.01			0.01
W308V								0.02					0.02			0.02
W402F								0.02					0.02			0.02
W402S						0.01							0.01			0.01
W415Y	0.08															0.08
X19N			0.5													0.5
X19S			0.5													0.5
X333A	0.5															0.5
X333S	0.5															0.5
Y106F						0		0.02			0.06		0.08	0.07	0.07	0.15
Y122H	0.29		0.11													0.4
Y151F											0.06		0.06	0.07	0.07	0.13
Y161F						0							0			0
Y236F			0.09													0.09
Y237C						0		0.01					0.01			0.01
Y237F										0.02			0.02			0.02
Y237N								0.02					0.02			0.02
Y239F								0.02					0.02			0.02
Y289H		0.09														0.09
Y317L			0.11													0.11
Y338C									0.08				0.08			0.08
Y401F	0.08															0.08
Y416D						0							0			0
Y416F						0		0.01					0.01			0.01
Y416W								0.02					0.02			0.02
Y427F											0.06		0.06			0.06
Y427H												0.08	0.08			0.08
Grand Total	10.93	0.72	9.29	1.05	2.57	4.04	0.85	9.86	3.98	6.32	7.22	2.88	38.77	6.85	6.85	66.56
